# Supplementary material for: Sedative choice alters Klebsiella pneumoniae lung pathogenesis and dissemination
Source: Infect Immun. 2026 May 28;94(7):e00069-26. doi: 10.1128/iai.00069-26 (PMC13367055; doi:10.1128/iai.00069-26)
Supplement: Supplemental tables — Tables S1 to S5. [file iai.00069-26-s0002.xlsx]

## Sheet: Table S1. SRA Accessions
Sample	Condition	Sample ID	Accession
input-1	mouse lung inoculum/input	E1004-13	SRR6480865
input-2	mouse lung inoculum/input	E1004-14	SRR6480866
input-3	mouse lung inoculum/input	E1004-15	SRR6480873
kx-1	mouse lung ketamine-xylazine	E1004-01	SRR6480871
kx-2	mouse lung ketamine-xylazine	E1004-03	SRR6480872
kx-3	mouse lung ketamine-xylazine	E1004-04	SRR6480869
propofol-1	mouse lung propofol	E1004-05	SRR6480870
propofol-2	mouse lung propofol	E1004-06	SRR6480867
propofol-3	mouse lung propofol	E1004-08	SRR6480868

## Sheet: Table S2. pyinseq output
Contig	Start	End	Strand	Length	PID	Gene	Synonym	Code	COG	Product	input-1	input-2	input-3	kx-1	kx-2	kx-3	propofol-1	propofol-2	propofol-3
CP009208	15	227	+	213	AIK78632.1	-	VK055_0001	-	-	lambda phage tail tape-measure family protein	0	0	0	0	0	0	0	0	0
CP009208	2012	2512	+	501	AIK78633.1	-	VK055_0002	-	-	putative kinase domain protein	0	0	0	0	0	0	0	0	0
CP009208	2784	2936	+	153	AIK78634.1	-	VK055_0003	-	-	hypothetical protein	0	0	0	0	0	0	0	0	0
CP009208	2998	3153	+	156	AIK78635.1	-	VK055_0004	-	-	putative kinase domain protein	0	0	0.0723864	0	0	0	0	0.0735412	0
CP009208	3150	5027	+	1878	AIK78636.1	-	VK055_0005	-	-	phage tail family protein	0	0	0	0	0	0	0	0	0
CP009208	5102	7255	+	2154	AIK78637.1	-	VK055_0006	-	-	hypothetical protein	0	0	0	0	0	0	0	0	0
CP009208	7268	8002	+	735	AIK78638.1	-	VK055_0007	-	-	hypothetical protein	0	0	0	0	0	0	0	0	0
CP009208	8068	10410	-	2343	AIK78639.1	-	VK055_0008	-	-	GDSL-like Lipase/Acylhydrolase family protein	0	0	0	0	0	0	0	0	0
CP009208	10502	11080	+	579	AIK78640.1	-	VK055_0009	-	-	resolvase, N terminal domain protein	0	0	0	0	0	0	0	0	0
CP009208	11930	12055	+	126	AIK78641.1	-	VK055_0010	-	-	helix-turn-helix domain of resolvase family protein	0	0	0	0	0	0	0	0	0
CP009208	12204	12401	+	198	AIK78642.1	-	VK055_0011	-	-	hypothetical protein	164.226	119.687	98.7351	58.2907	119.392	115.186	39.7668	40.3741	59.2944
CP009208	12404	12730	+	327	AIK78643.1	-	VK055_0012	-	-	hypothetical protein	50.6287	26.2288	24.1047	9.44145	82.3088	53.5154	10.5197	144.582	18.2444
CP009208	13222	14367	-	1146	AIK78644.1	ompC	VK055_0013	-	-	outer membrane protein C	298.484	226.836	235.473	762.869	627.274	1152.71	178.604	856.093	536.98
CP009208	15011	15187	+	177	AIK78645.1	-	VK055_0014	-	-	putative outer membrane protein N	110.565	103.979	104.526	49.0134	80.1505	192.741	30.4031	30.3725	25.4843
CP009208	15230	15937	+	708	AIK78646.1	-	VK055_0015	-	-	HD domain protein	63.3211	54.4753	57.0405	0.820996	15.5985	26.4179	15.8373	35.8881	77.9009
CP009208	16020	17414	+	1395	AIK78647.1	dcm	VK055_0016	-	-	cytosine-specific methyltransferase	153.578	121.056	131.164	121.343	492.774	583.658	270.622	435.511	522.79
CP009208	17395	17889	+	495	AIK78648.1	-	VK055_0018	-	-	DNA mismatch endonuclease of the very short patch (VSP) mismatch repair pathway	61.6993	48.3504	55.0861	14.2032	12.9497	53.6004	29.2471	87.9552	76.2357
CP009208	17864	18775	-	912	AIK78649.1	-	VK055_0017	-	-	eamA-like transporter family protein	205.97	162.849	167.792	83.5774	339.83	210.749	88.4348	209.445	257.015
CP009208	18959	19870	+	912	AIK78650.1	yedI	VK055_0019	-	-	conserved inner membrane protein	57.8916	38.1183	50.96	31.6083	78.1885	35.8469	209.585	85.5284	110.118
CP009208	19986	21665	+	1680	AIK78651.1	-	VK055_0020	-	-	diguanylate cyclase domain protein	265.765	188.79	209.631	348.431	316.972	673.955	242.878	308.652	413.758
CP009208	21965	22189	-	225	AIK78652.1	-	VK055_0021	-	-	hypothetical protein	56.4108	56.4208	48.9332	47.1252	81.524	26.6728	21.8486	285.413	114.897
CP009208	22314	22511	+	198	AIK78653.1	-	VK055_0022	-	-	dextransucrase DSRB family protein	25.7374	19.7437	17.8794	52.2153	0	28.5416	6.01125	40.8153	56.6881
CP009208	22544	23158	-	615	AIK78654.1	rcsA	VK055_0023	-	-	positive DNA-binding transcriptional regulator of capsular polysaccharide synthesis, activates its own expression	32.5067	21.4731	23.3808	23.3984	65.8274	6.9655	22.0798	160.614	26.7151
CP009208	23543	23974	+	432	AIK78655.1	-	VK055_0024	-	-	yedD-like family protein	50.6992	36.6051	38.1476	28.9812	196.894	180.339	67.1642	65.5252	97.8829
CP009208	24016	25503	-	1488	AIK78656.1	amyK38	VK055_0025	-	-	amylase	200.893	144.691	150.419	224.132	187.476	1030.98	733.373	299.974	302.409
CP009208	25704	26504	+	801	AIK78657.1	-	VK055_0026	-	-	bacterial extracellular solute-binding, 3 familyprotein	210.906	133.594	147.234	254.098	531.721	121.811	121.728	328.361	456.763
CP009208	26600	27586	+	987	AIK78658.1	dcyD	VK055_0027	-	-	D-cysteine desulfhydrase monomer	130.944	108.086	127.255	35.1386	103.695	120.962	57.3381	167.233	38.9504
CP009208	27602	28270	+	669	AIK78659.1	-	VK055_0028	-	-	amino ABC transporter, permease, 3-TM region, His/Glu/Gln/Arg/opine family domain protein	336.561	265.387	257.551	157.056	254.873	93.6096	474.311	270.999	405.505
CP009208	28267	29019	+	753	AIK78660.1	-	VK055_0029	-	-	ABC transporter family protein	87.2252	68.2382	69.3462	148.354	153.826	116.969	88.666	78.4684	35.2581
CP009208	29337	30059	+	723	AIK78661.1	-	VK055_0030	-	-	bacterial regulatory, luxR family protein	48.5838	33.7948	38.582	317.807	137.051	62.2648	291.43	10.737	71.385
CP009208	30127	30351	-	225	AIK78662.1	-	VK055_0031	-	-	hypothetical protein	0	0.0720572	0	0	0.0981035	0	0	0	0.217196
CP009208	30813	31469	+	657	AIK78663.1	-	VK055_0032	-	-	bacterial regulatory, luxR family protein	109.225	82.6496	73.617	197.121	44.4409	143.133	203.573	121.49	26.2083
CP009208	31466	33298	+	1833	AIK78664.1	uvrC	VK055_0033	-	-	excinuclease ABC subunit C	471.735	330.526	345.718	478.723	688.294	340.97	489.455	519.936	726.882
CP009208	33356	33904	+	549	AIK78665.1	pgsA	VK055_0034	-	-	CDP-diacylglycerol--glycerol-3-phosphate 3-phosphatidyltransferase	0.141027	0.144114	0.144773	0.903095	0	0	0.115601	0	0.361993
CP009208	34055	34130	+	76	-	-	VK055_0035	-	-	tRNA-Gly	0	0	0	0	0	0	0	0	0
CP009208	34171	34244	+	74	-	-	VK055_0036	-	-	tRNA-Cys	0	0	0	0	0	0	0	0	0
CP009208	34258	34344	+	87	-	-	VK055_0037	-	-	tRNA-Leu	0	0	0.0723864	0	0	0	0	0	0
CP009208	34609	35454	+	846	AIK78666.1	dapA2	VK055_0038	-	-	dihydrodipicolinate synthase	67.7635	47.1975	47.196	55.5814	50.9157	53.4305	32.1371	41.4037	72.9778
CP009208	35553	36221	+	669	AIK78667.1	-	VK055_0039	-	-	yecA family protein	128.546	100.304	99.2418	129.225	123.022	548.916	86.354	60.5244	40.5432
CP009208	36246	37457	-	1212	AIK78668.1	tyrP	VK055_0040	-	-	tyrosine ArAAP transporter	288.471	198.878	208.545	290.058	493.46	619.42	628.754	455.514	540.238
CP009208	37649	37888	+	240	AIK78669.1	-	VK055_0041	-	-	hypothetical protein	0.0705135	0	0.144773	0	0	0	0	0	0
CP009208	37924	38421	-	498	AIK78670.1	-	VK055_0042	-	-	putative ferritin-1	15.3014	8.07041	8.25205	45.1548	4.31655	26.8427	0	0	16.2897
CP009208	38479	38658	-	180	AIK78671.1	-	VK055_0043	-	-	hypothetical protein	0.282054	0.216172	0	0	0	0	0	0	0.144797
CP009208	38829	39467	+	639	AIK78672.1	-	VK055_0044	-	-	putative sugar-phosphate isomerase	89.5521	62.4736	71.373	139.733	81.1316	5.86122	4.16164	60.1567	56.4709
CP009208	39517	40938	-	1422	AIK78673.1	-	VK055_0045	-	-	major Facilitator Superfamily protein	239.111	148.798	174.307	135.382	224.265	250.928	168.893	554.574	326.011
CP009208	41089	41340	+	252	AIK78674.1	-	VK055_0046	-	-	hypothetical protein	0	0.144114	0.217159	0	0	0	1.15601	0.0735412	0
CP009208	41378	42889	-	1512	AIK78675.1	-	VK055_0047	-	-	major Facilitator Superfamily protein	691.526	438.324	456.758	473.55	1493.82	669.368	2917.19	1143.12	753.307
CP009208	42955	43113	+	159	AIK78676.1	-	VK055_0048	-	-	putative succinate dehydrogenase	0	0	0	0	0	0	0.115601	0	0
CP009208	43184	43654	-	471	AIK78677.1	-	VK055_0049	-	-	ferritin-like domain protein	98.2958	67.3735	65.1478	21.3459	436.855	158.678	342.41	359.91	119.385
CP009208	44067	44213	+	147	AIK78678.1	-	VK055_0050	-	-	hypothetical protein	0	0	0	0	0	0	0	0	0
CP009208	44584	45564	+	981	AIK78679.1	-	VK055_0051	-	-	periplasmic binding and sugar binding domain of LacI family protein	29.6157	20.7525	17.9518	0.0820996	64.2578	16.1396	28.3223	11.3253	7.38466
CP009208	45627	47141	+	1515	AIK78680.1	araG	VK055_0052	-	-	arabinose import ATP-binding protein AraG	259.842	171.929	181.183	571.741	332.473	177.96	879.262	548.249	310.373
CP009208	47156	48136	+	981	AIK78681.1	-	VK055_0053	-	-	branched-chain amino acid transport system / permease component family protein	385.779	235.411	249.371	558.359	452.649	245.491	770.481	979.2	456.473
CP009208	48298	49086	+	789	AIK78682.1	otsB	VK055_0054	-	-	trehalose-phosphatase	127.911	72.2013	84.2578	114.283	56.8019	27.2674	4.85524	366.897	49.8826
CP009208	49061	50485	+	1425	AIK78683.1	otsA	VK055_0055	-	-	alpha,alpha-trehalose-phosphate synthase	266.047	163.426	172.714	114.036	260.465	65.8325	125.196	297.106	175.277
CP009208	50509	50937	-	429	AIK78684.1	-	VK055_0056	-	-	universal stress protein	103.937	73.9307	71.8797	104.266	42.3807	22.1707	38.7264	67.2902	140.308
CP009208	51290	52873	+	1584	AIK78685.1	-	VK055_0057	-	-	major Facilitator Superfamily protein	547.396	342.848	387.846	452.287	895.292	724.072	598.698	456.323	755.117
CP009208	52878	54017	+	1140	AIK78686.1	-	VK055_0058	-	-	glycosyl Hydrolase Family 88 family protein	310.682	220.423	216.291	206.398	716.352	521.223	171.552	624.291	277.793
CP009208	54079	55812	-	1734	AIK78687.1	argS	VK055_0059	-	-	arginine--tRNA ligase	24.1156	19.3834	21.2816	45.4011	1.07914	12.5719	8.20767	0	100.344
CP009208	56048	56617	+	570	AIK78688.1	-	VK055_0060	-	-	yecM family protein	127.136	92.9538	98.5179	41.3782	227.698	369.596	40.1136	125.388	91.729
CP009208	56694	57437	+	744	AIK78689.1	cutC	VK055_0061	-	-	copper homeostasis protein	137.008	84.9555	107.711	168.386	59.3526	123.765	70.7478	89.5731	172.381
CP009208	57519	58523	-	1005	AIK78690.1	cmoB	VK055_0062	-	-	tRNA (mo5U34)-methyltransferase	2.46797	0.864687	2.02682	0.0820996	0	5.01176	0	0	0
CP009208	58520	59263	-	744	AIK78691.1	cmoA	VK055_0063	-	-	tRNA (cmo5U34)-methyltransferase	111.693	83.4423	96.9978	54.0215	214.356	65.4927	245.883	195.84	126.046
CP009208	59303	59698	-	396	AIK78692.1	-	VK055_0064	-	-	MAPEG family protein	52.6031	53.8267	47.0512	14.5316	80.4448	4.67198	30.8655	55.9648	29.3214
CP009208	59751	60569	-	819	AIK78693.1	-	VK055_0065	-	-	hypothetical protein	35.1157	34.2992	41.9117	212.31	88.6855	20.0471	2.65882	39.3445	5.86429
CP009208	60566	61132	-	567	AIK78694.1	-	VK055_0066	-	-	isochorismatase family protein	51.1928	64.9956	64.7859	16.3378	50.8176	49.8628	0	22.8713	23.7467
CP009208	61451	63187	+	1737	AIK78695.1	aspS	VK055_0067	-	-	aspartate--tRNA ligase	16.7822	15.8526	14.8392	0	1.47155	0.0849451	13.9877	0.367706	4.9955
CP009208	63189	63632	+	444	AIK78696.1	ntpA	VK055_0068	-	-	dATP pyrophosphohydrolase	14.5258	13.6188	9.77217	0	0	0	0	0	0
CP009208	63660	64400	+	741	AIK78697.1	-	VK055_0069	-	-	DNA-binding regulatory, YebC/PmpR family protein	21.0835	20.0319	15.4907	2.54509	0	0	0	0	0
CP009208	64435	64956	+	522	AIK78698.1	ruvC	VK055_0070	-	-	crossover junction endodeoxyribonuclease RuvC	9.80137	4.75578	8.83114	0	0	0	0	0	0
CP009208	65036	65647	+	612	AIK78699.1	ruvA	VK055_0071	-	-	holliday junction DNA helicase RuvA	7.47443	6.84544	6.87671	0.410498	0	0.254835	0	0	0
CP009208	65656	66666	+	1011	AIK78700.1	ruvB	VK055_0072	-	-	holliday junction DNA helicase RuvB	47.3851	46.9813	35.9761	0.410498	0.588621	0	0	0.956035	0
CP009208	66730	67515	-	786	AIK78701.1	-	VK055_0073	-	-	fecCD transport family protein	117.969	105.276	110.172	44.2517	357.881	37.2909	1140.29	3307.15	190.191
CP009208	67515	68267	-	753	AIK78702.1	-	VK055_0074	-	-	ABC transporter family protein	103.514	86.6128	93.5233	84.7268	125.867	95.8181	102.538	22.0623	114.607
CP009208	68346	69290	+	945	AIK78703.1	znuA	VK055_0075	-	-	high-affinity zinc uptake system protein znuA	154.848	111.905	121.102	73.5612	794.246	79.9334	84.5044	559.28	159.856
CP009208	69369	70625	+	1257	AIK78704.1	-	VK055_0076	-	-	putative peptidase	317.663	261.063	300.042	193.591	569.589	138.461	527.603	219.741	247.096
CP009208	70743	71717	+	975	AIK78705.1	msbB	VK055_0077	-	-	lipid A biosynthesis (KDO)2-(lauroyl)-lipid IVA acyltransferase	44.7761	43.3784	39.8125	35.7954	1.37345	5.2666	20.9238	80.1599	30.1902
CP009208	71758	73200	-	1443	AIK78706.1	pyk	VK055_0078	-	-	pyruvate kinase	220.355	166.236	192.476	318.875	493.559	303.509	295.129	355.571	623.714
CP009208	73326	74195	-	870	AIK78707.1	-	VK055_0079	-	-	helix-turn-helix domain, rpiR family protein	96.2509	60.5281	77.3087	49.1776	273.905	1284.29	980.644	245.48	146.607
CP009208	74391	74540	+	150	AIK78708.1	-	VK055_0080	-	-	putative formate-tetrahydrofolate ligase	0	0.144114	0.0723864	0	0	0	0	0	0
CP009208	74551	76026	+	1476	AIK78709.1	zwf	VK055_0081	-	-	glucose-6-phosphate dehydrogenase	70.2314	57.3575	41.405	11.6581	58.4697	29.8157	131.438	96.1918	34.6789
CP009208	76261	78060	+	1800	AIK78710.1	edd	VK055_0082	-	-	phosphogluconate dehydratase	232.13	209.326	205.577	267.973	1239.44	291.872	97.5673	197.384	691.334
CP009208	78099	78740	+	642	AIK78711.1	eda	VK055_0083	-	-	eda	4.79492	6.55721	3.25739	9.03095	1.07914	6.88056	0	12.9432	0
CP009208	78796	79974	-	1179	AIK78712.1	purT	VK055_0084	-	-	phosphoribosylglycinamide formyltransferase 2	208.438	157.229	168.443	88.8317	224.166	238.611	210.972	171.939	362.283
CP009208	80119	80466	+	348	AIK78713.1	yebG	VK055_0085	-	-	hypothetical protein regulated by LexA	40.6863	30.7684	35.1074	1.72409	41.4978	90.7214	648.406	144.95	20.1992
CP009208	80606	81265	+	660	AIK78714.1	-	VK055_0086	-	-	hypothetical protein	129.04	119.687	134.711	48.2746	202.584	360.847	20.1146	213.049	323.405
CP009208	81419	83446	+	2028	AIK78715.1	-	VK055_0087	-	-	protease II	234.739	183.818	195.661	297.857	270.275	243.538	296.864	350.938	391.097
CP009208	83450	84109	-	660	AIK78716.1	-	VK055_0088	-	-	exonuclease family protein	189.611	151.825	173.221	340.385	308.928	233.005	148.547	206.283	845.616
CP009208	84188	84421	-	234	AIK78717.1	holE	VK055_0089	-	-	DNA polymerase III, &theta subunit	19.1797	16.6452	23.1637	6.48587	22.9562	6.28594	53.8701	23.5332	0
CP009208	84582	84905	+	324	AIK78718.1	-	VK055_0090	-	-	copC domain protein	89.2701	67.8779	68.9843	64.284	124.493	120.197	295.592	77.2918	132.779
CP009208	84909	85778	+	870	AIK78719.1	-	VK055_0091	-	-	copper resistance D family protein	200.893	170.559	171.918	91.2126	301.57	156.044	260.565	96.7802	217.413
CP009208	85795	86133	+	339	AIK78720.1	-	VK055_0092	-	-	hypothetical protein	9.23727	6.98955	6.87671	0	16.3833	1.6989	1.27161	0	0
CP009208	86770	86913	-	144	AIK78721.1	-	VK055_0093	-	-	hypothetical protein	15.7245	13.9791	9.26546	1.14939	0	0	5.31765	0.514788	0.289594
CP009208	87018	87977	-	960	AIK78722.1	-	VK055_0094	-	-	hypothetical protein	81.2315	66.0765	89.3249	7.63526	17.1681	21.661	107.162	205.253	162.173
CP009208	88143	88796	+	654	AIK78723.1	pphA	VK055_0096	-	-	phosphatase 1 modulates phospho, signals proteinmisfolding	62.5455	48.0622	51.6115	106.237	3.33552	89.6171	28.4379	87.4404	275.621
CP009208	88793	88984	-	192	AIK78724.1	-	VK055_0095	-	-	hypothetical protein	42.1671	36.7492	34.6007	15.1063	2.15828	18.1783	24.2762	11.9872	30.7694
CP009208	89082	89321	-	240	AIK78725.1	-	VK055_0097	-	-	hypothetical protein	139.335	137.845	146.944	109.603	433.421	127.503	64.7366	147.965	100.706
CP009208	89437	90825	-	1389	AIK78726.1	rsmF	VK055_0098	-	-	ribosomal RNA small subunit methyltransferase F	106.052	106.861	104.092	122.328	95.1604	279.385	70.8634	63.9073	212.562
CP009208	90994	93627	-	2634	AIK78727.1	-	VK055_0099	-	-	hypothetical protein	289.317	366.771	365.19	189.896	149.313	263.415	135.253	307.99	439.604
CP009208	93596	94879	-	1284	AIK78728.1	yebS	VK055_0100	-	-	conserved inner membrane protein	165.848	257.605	280.642	205.906	120.569	205.482	44.3908	58.3917	234.789
CP009208	95012	95509	+	498	AIK78729.1	yebR	VK055_0101	-	-	free methionine-(R)-sulfoxide reductase	16.2181	22.4819	16.7213	21.8385	11.8705	14.2708	9.82609	25.2982	9.41182
CP009208	95607	96284	+	678	AIK78730.1	-	VK055_0102	-	-	putative structural transport element	43.9299	49.4313	35.8313	0	0.29431	0	0	6.03037	0.144797
CP009208	96304	98352	+	2049	AIK78731.1	-	VK055_0103	-	-	tail-specific protease	116.77	128.622	105.033	17.0767	0	4.16231	15.0281	0.514788	25.7739
CP009208	98588	99472	+	885	AIK78732.1	htpX	VK055_0104	-	-	heat shock, integral membrane protein	95.6163	114.715	139.199	25.0404	258.503	107.71	94.2149	232.684	143.132
CP009208	99538	100908	-	1371	AIK78733.1	-	VK055_0105	-	-	major Facilitator Superfamily protein	163.944	235.195	244.739	84.9731	285.285	171.759	436.047	105.164	315.079
CP009208	101086	101877	+	792	AIK78734.1	kdgR	VK055_0106	-	-	kdgR transcriptional repressor	47.9492	52.3856	51.6115	23.6447	29.3329	23.0201	0.809207	11.2518	9.55661
CP009208	101934	102143	-	210	AIK78735.1	-	VK055_0107	-	-	yobH-like family protein	34.8337	28.6067	29.5337	32.183	227.011	82.3118	1037.17	15.0759	36.9233
CP009208	102333	102476	+	144	AIK78736.1	mgrB	VK055_0108	-	-	small protein involved in the acid stress response	0.0705135	0.144114	0	0	0	0	0	0	0
CP009208	102605	102841	+	237	AIK78737.1	-	VK055_0109	-	-	yebO-like family protein	0.141027	0	0	0	0	0	0	0	0
CP009208	103589	103798	+	210	AIK78738.1	cspC	VK055_0110	-	-	stress, member of the CspA stress protein, member of the CspA family predicted DNA-binding transcriptional regulator	36.7375	25.2921	29.606	153.198	441.171	70.6744	1.50281	49.4932	289.956
CP009208	103989	105734	+	1746	AIK78739.1	ftsI	VK055_0111	-	-	essential cell division FtsI; penicillin-bindingprotein 3	306.522	273.529	278.471	457.705	294.31	831.613	774.18	664.077	543.569
CP009208	105796	106590	+	795	AIK78740.1	yebH	VK055_0112	-	-	23S rRNA m1G745 methyltransferase	141.45	117.669	124.649	184.396	304.317	150.353	163.691	110.018	123.512
CP009208	106594	107160	-	567	AIK78741.1	-	VK055_0113	-	-	hypothetical protein	0	0.504401	0.0723864	0	0	0	0	0	0
CP009208	107579	108037	-	459	AIK78742.1	-	VK055_0114	-	-	hypothetical protein	122.482	97.7096	98.2284	154.758	65.435	160.971	359.288	107.885	130.1
CP009208	108100	108951	-	852	AIK78743.1	manZ	VK055_0115	-	-	manZ	206.04	160.832	163.955	230.289	55.4285	400.007	413.967	420.141	507.225
CP009208	108964	109764	-	801	AIK78744.1	manY	VK055_0116	-	-	manY	39.6991	30.9125	24.2495	161.079	52.3873	53.2606	32.8307	21.9888	2.24436
CP009208	109821	110792	-	972	AIK78745.1	manX	VK055_0117	-	-	manX	133.129	93.6744	99.6037	117.156	358.274	108.22	138.606	156.716	219.151
CP009208	111239	112798	+	1560	AIK78746.1	-	VK055_0118	-	-	transporter associated domain protein	181.643	181.008	184.079	158.124	338.849	187.304	279.408	254.379	198.879
CP009208	112832	114409	-	1578	AIK78747.1	-	VK055_0119	-	-	putative cyclic-di-GMP phosphodiesterase AdrB	117.546	122.93	126.17	35.5491	259.974	109.749	66.8174	46.5515	114.1
CP009208	114592	115938	-	1347	AIK78748.1	-	VK055_0120	-	-	L-serine ammonia-lyase	58.3147	95.3317	114.877	82.5101	27.6652	357.874	46.4716	26.3277	55.5297
CP009208	116119	116697	-	579	AIK78749.1	-	VK055_0121	-	-	NUDIX domain protein	9.16675	26.7332	23.8151	0.820996	0	2.6333	0.115601	0.0735412	0.0723986
CP009208	116701	118056	-	1356	AIK78750.1	pabB	VK055_0122	-	-	aminodeoxychorismate synthase, component I	71.6417	126.46	133.843	4.10498	1.17724	6.11605	3.58363	0.882494	4.85071
CP009208	118145	118330	+	186	AIK78751.1	-	VK055_0123	-	-	hypothetical protein	41.6735	47.3416	50.3086	35.467	21.8771	5.43649	4.16164	20.0767	20.5612
CP009208	118331	118675	-	345	AIK78752.1	-	VK055_0124	-	-	putative translation initiation inhibitor	36.1734	42.1535	48.3541	79.3082	25.8993	10.0235	0	18.0911	73.2674
CP009208	118807	120717	+	1911	AIK78753.1	-	VK055_0125	-	-	DEAD/DEAH box helicase family protein	168.457	183.314	208.111	41.3782	170.111	323.726	94.3305	144.876	103.458
CP009208	120863	121558	+	696	AIK78754.1	-	VK055_0126	-	-	putative peptidase	0.21154	0.216172	0.217159	0	0	0	0	0	0.0723986
CP009208	121597	122178	+	582	AIK78755.1	-	VK055_0127	-	-	outer membrane lipo, Slp family protein	98.6484	112.697	136.738	78.9798	9.71224	103.208	16.6466	39.4181	84.1996
CP009208	122383	124068	+	1686	AIK78756.1	fadD	VK055_0128	-	-	fadD	206.111	224.746	221.72	188.09	116.351	134.638	236.867	350.644	180.852
CP009208	124150	125265	+	1116	AIK78757.1	rnd	VK055_0129	-	-	ribonuclease D	55.4941	81.4247	88.6734	14.4495	37.8679	27.0975	3.69923	37.4324	51.8374
CP009208	125343	125612	-	270	AIK78758.1	minE	VK055_0130	-	-	cell division topological specificity factor MinE	0.0705135	0	0.289546	0	0.0981035	0	0	0	0.434392
CP009208	125616	126428	-	813	AIK78759.1	minD	VK055_0131	-	-	septum site-determining protein MinD	37.9363	31.8493	30.9814	7.63526	1.56966	11.8923	0	15.2966	10.4978
CP009208	126452	127150	-	699	AIK78760.1	minC	VK055_0132	-	-	septum site-determining protein MinC	87.3662	80.56	82.1586	56.7308	48.7574	45.8704	20.577	25.6659	45.5387
CP009208	127370	127558	+	189	AIK78761.1	-	VK055_0133	-	-	ycgL domain protein	5.71159	3.60286	3.11262	0	3.04121	11.0429	20.2302	0	0
CP009208	127575	128234	+	660	AIK78762.1	fahHD1	VK055_0134	-	-	fumarylacetoacetate hydrolase domain-containing protein 1	84.4046	70.1837	67.6089	28.0781	222.401	878.418	294.667	450.807	109.829
CP009208	128329	128775	+	447	AIK78763.1	-	VK055_0135	-	-	flagellin N-methylase family protein	41.4619	31.2008	41.8394	48.3566	7.65207	12.9966	231.318	121.416	69.6474
CP009208	128782	129126	-	345	AIK78764.1	tehB	VK055_0136	-	-	tellurite resistance protein B	96.2509	67.6617	63.5553	160.751	132.832	229.947	439.515	71.6291	115.548
CP009208	129277	129756	-	480	AIK78765.1	dsbB	VK055_0137	-	-	dsbBreduced	126.431	115.147	93.3785	0.0820996	0	0	2.42762	0	0.144797
CP009208	129936	131486	-	1551	AIK78766.1	nhaB	VK055_0138	-	-	na+/H+ antiporter NhaB	146.104	132.081	139.706	857.53	449.903	320.668	219.989	457.794	151.241
CP009208	131511	131654	+	144	AIK78767.1	-	VK055_0139	-	-	hypothetical protein	0.0705135	0.288229	0.0723864	0	0.0981035	0	0	0	0
CP009208	131735	132454	+	720	AIK78768.1	fadR	VK055_0140	-	-	fatty acid metabolism transcriptional regulator FadR	67.834	55.4841	43.5042	17.323	23.5448	28.7115	8.32328	0.0735412	6.44347
CP009208	132529	134043	-	1515	AIK78769.1	-	VK055_0141	-	-	spoVR like family protein	210.906	192.753	194.068	535.371	219.163	215.166	199.99	157.893	445.903
CP009208	134138	134284	+	147	AIK78770.1	-	VK055_0142	-	-	hypothetical protein	0	0.0720572	0.289546	0	0.0981035	0.16989	0	0.735412	0
CP009208	134410	135681	+	1272	AIK78771.1	-	VK055_0143	-	-	FAD dependent oxidoreductase family protein	66.9173	97.2052	102.934	10.755	48.1688	57.8476	14.3345	94.1327	53.3578
CP009208	135691	136761	+	1071	AIK78772.1	alr	VK055_0144	-	-	alanine racemase	68.0455	146.564	157.802	29.8021	5.39569	15.1202	122.19	18.0176	78.3353
CP009208	136778	138385	-	1608	AIK78773.1	-	VK055_0145	-	-	transporter associated domain protein	64.7314	96.8449	92.2927	49.4239	82.4069	105.077	10.2885	13.6787	84.7064
CP009208	138604	139518	-	915	AIK78774.1	-	VK055_0146	-	-	L,D-carboxypeptidase A	0	0.360286	0	0.0820996	0	0.0849451	0	0	0
CP009208	139802	140305	+	504	AIK78775.1	mltE	VK055_0147	-	-	lytic murein transglycosylase E	79.0456	88.4142	96.9254	31.8546	17.07	111.958	137.681	72.0703	54.3713
CP009208	140347	142467	-	2121	AIK78776.1	-	VK055_0148	-	-	tonB-dependent siderophore receptor family protein	202.585	296.66	278.615	711.968	91.8249	226.039	172.592	286.81	170.064
CP009208	142719	144431	-	1713	AIK78777.1	-	VK055_0149	-	-	trehalase family protein	192.925	378.949	353.246	145.809	98.594	171.419	92.2496	111.856	191.929
CP009208	144849	146288	+	1440	AIK78778.1	-	VK055_0150	-	-	hypothetical protein	211.47	388.893	405.654	338.414	122.629	293.995	146.004	167.159	239.784
CP009208	146315	147211	+	897	AIK78779.1	-	VK055_0151	-	-	A predicted alpha-helical domain with a conserved ER motif family protein	145.751	169.623	162.29	128.732	119.588	28.6265	158.258	73.1734	196.128
CP009208	147208	148023	+	816	AIK78780.1	-	VK055_0152	-	-	transglutaminase-like superfamily protein	65.7186	75.2277	77.0192	31.0336	53.7607	24.719	48.09	83.175	71.6022
CP009208	148058	148786	+	729	AIK78781.1	-	VK055_0153	-	-	proteasome subunit	78.552	75.1557	81.29	157.221	44.6371	168.446	84.3888	37.3589	68.7787
CP009208	149266	149814	+	549	AIK78782.1	-	VK055_0154	-	-	meiotically up-regulated gene 113 family protein	156.751	125.38	136.086	87.8465	120.863	276.666	322.874	496.991	201.196
CP009208	149805	150122	+	318	AIK78783.1	-	VK055_0155	-	-	hypothetical protein	58.5262	55.8443	56.9681	68.0605	41.5959	58.4423	60.9218	88.9848	156.888
CP009208	150305	151264	+	960	AIK78784.1	-	VK055_0156	-	-	fatty acid desaturase family protein	231.707	317.052	330.661	244.575	52.8778	188.153	114.561	83.028	329.052
CP009208	151257	152057	+	801	AIK78785.1	-	VK055_0157	-	-	ABC transporter, phosphonate, periplasmic substrate-binding family protein	68.4686	139.791	150.709	9.85195	61.4128	88.4279	20.6926	40.227	30.4074
CP009208	152095	152217	-	123	AIK78786.1	-	VK055_0158	-	-	putative nitrilotriacetate monooxygenase	20.5899	51.1606	48.6437	5.66487	1.27535	33.3834	13.4097	7.5012	42.7876
CP009208	152515	152658	-	144	AIK78787.1	-	VK055_0159	-	-	hypothetical protein	0.141027	0	0	0	0	0	0	0	0
CP009208	152835	153776	+	942	AIK78788.1	-	VK055_0160	-	-	bacterial regulatory helix-turn-helix, lysR family protein	118.886	147.645	154.545	81.0323	68.0838	61.1605	70.6322	332.406	105.412
CP009208	153870	154859	+	990	AIK78789.1	tdcB	VK055_0161	-	-	tdcB	121.777	117.381	112.416	152.952	188.457	122.831	321.487	201.65	145.666
CP009208	154885	156216	+	1332	AIK78790.1	tdcC	VK055_0162	-	-	tdcC threonine STP transporter	79.0456	111.256	95.2605	253.441	85.1538	29.391	65.4302	86.9256	125.684
CP009208	156244	157452	+	1209	AIK78791.1	ackA	VK055_0163	-	-	acetate kinase	51.8979	98.3581	105.684	27.9139	34.9248	7.47517	12.4849	32.3581	47.7107
CP009208	157481	159775	+	2295	AIK78792.1	pflB	VK055_0164	-	-	formate acetyltransferase	186.015	354.738	361.643	124.627	134.794	104.228	648.638	177.014	182.444
CP009208	160256	161320	+	1065	AIK78793.1	-	VK055_0165	-	-	ABC transporter, substrate binding protein	203.008	199.671	217.811	47.6178	137.345	1107.09	610.836	113.915	167.603
CP009208	161430	162344	+	915	AIK78794.1	-	VK055_0166	-	-	branched-chain amino acid transport system / permease component family protein	140.886	146.853	143.108	309.762	195.815	93.6945	20.9238	70.526	496.727
CP009208	162354	163640	+	1287	AIK78795.1	-	VK055_0167	-	-	branched-chain amino acid transport system / permease component family protein	175.861	182.233	191.752	154.101	181.099	50.5424	122.653	99.1335	119.313
CP009208	163637	164512	+	876	AIK78796.1	-	VK055_0168	-	-	ABC transporter family protein	98.3663	118.678	124.36	109.685	87.5083	199.111	103.925	74.3501	24.8327
CP009208	164509	165228	+	720	AIK78797.1	-	VK055_0169	-	-	ABC transporter family protein	69.1032	111.545	109.521	62.4778	84.6633	87.0688	15.4905	60.0831	68.4167
CP009208	165234	166127	-	894	AIK78798.1	-	VK055_0170	-	-	putative transcriptional regulator LYSR-type	62.1224	91.2965	87.1533	79.0619	88.2931	159.527	74.2159	84.5723	19.982
CP009208	166411	168054	+	1644	AIK78799.1	pckA	VK055_0171	-	-	phosphoenolpyruvate carboxykinase	111.059	169.983	180.315	205.824	134.5	25.3986	33.6399	102.737	114.535
CP009208	168104	168580	-	477	AIK78800.1	-	VK055_0172	-	-	putative N-acetyltransferase	129.04	190.519	193.996	49.8344	92.6097	106.606	22.1954	98.4716	231.386
CP009208	168679	169605	+	927	AIK78801.1	-	VK055_0173	-	-	putative transcriptional regulator	71.1481	93.8906	91.6412	299.089	64.9445	42.9822	81.8455	28.9752	79.928
CP009208	169909	171204	+	1296	AIK78802.1	-	VK055_0174	-	-	H+ symporter family protein	99.8471	157.445	170.325	23.3163	77.7961	24.9739	46.4716	124.873	75.8737
CP009208	171219	172025	+	807	AIK78803.1	-	VK055_0176	-	-	bacterial extracellular solute-binding family protein	26.1605	46.0446	42.8528	6.32167	4.21845	33.8931	76.8747	13.3845	33.5929
CP009208	172000	172899	-	900	AIK78804.1	-	VK055_0175	-	-	bacterial regulatory helix-turn-helix, lysR family protein	92.3021	144.763	156.21	22.249	17.2662	61.7551	62.309	58.1711	191.856
CP009208	173009	173491	-	483	AIK78805.1	-	VK055_0177	-	-	putative cold-shock protein	117.264	119.111	127.038	59.4401	235.154	230.966	121.728	304.387	163.693
CP009208	173682	174380	+	699	AIK78806.1	-	VK055_0178	-	-	RNA pseudouridylate synthase family protein	26.1605	28.6788	41.4774	28.0781	7.06345	6.28594	5.08645	63.1718	20.8508
CP009208	174406	174945	-	540	AIK78807.1	-	VK055_0179	-	-	hypothetical protein	77.3533	102.826	103.078	22.4953	127.535	45.7854	36.8767	75.1591	127.422
CP009208	175060	175389	-	330	AIK78808.1	-	VK055_0180	-	-	AIG2-like family protein	10.295	10.6645	11.1475	0	0	2.71824	1.04041	0.0735412	0.217196
CP009208	175559	175720	+	162	AIK78809.1	-	VK055_0181	-	-	hypothetical protein	6.06416	3.5308	4.63273	0	5.10138	0	11.4445	0	1.30317
CP009208	175931	177298	+	1368	AIK78810.1	impJ2	VK055_0182	-	-	type VI secretion system protein, DUF876	43.6478	85.7481	88.5286	4.84387	31.1969	87.6634	103.579	75.012	14.4797
CP009208	177295	177948	+	654	AIK78811.1	-	VK055_0183	-	-	type IV/VI secretion system, DotU family domain protein	32.2952	58.5105	58.3435	3.61238	112.23	14.4407	29.4783	31.9169	0.941182
CP009208	177952	179649	+	1698	AIK78812.1	-	VK055_0184	-	-	ompA family protein	8.10905	34.3713	38.0029	2.70929	0	7.64506	11.4445	3.60352	14.5521
CP009208	179767	179928	+	162	AIK78813.1	-	VK055_0185	-	-	hypothetical protein	0	0	0	0	0	0	0	0	0.144797
CP009208	180108	182807	+	2700	AIK78814.1	vgrG2	VK055_0186	-	-	valine-glycine repeat protein G	670.865	701.405	684.341	815.002	460.4	2408.45	480.438	2037.16	976.44
CP009208	182804	184681	+	1878	AIK78815.1	-	VK055_0187	-	-	PLD-like domain protein	245.034	204.715	214.771	298.268	498.366	504.234	245.768	357.778	348.961
CP009208	184681	185955	+	1275	AIK78816.1	-	VK055_0188	-	-	sel1 repeat family protein	168.386	200.896	198.556	363.373	145.193	308.861	47.8588	295.488	177.232
CP009208	185993	187060	+	1068	AIK78817.1	-	VK055_0189	-	-	sel1 repeat family protein	97.7317	109.887	104.743	83.7416	50.7195	109.409	20.4614	172.528	82.462
CP009208	187229	189100	+	1872	AIK78818.1	-	VK055_0190	-	-	phospholipase D family protein	200.752	218.477	210.355	133.412	162.754	111.108	910.243	146.2	230.734
CP009208	189127	190371	+	1245	AIK78819.1	-	VK055_0191	-	-	sel1 repeat family protein	49.2889	55.9164	47.1236	36.3701	81.3278	12.5719	314.782	418.523	44.0183
CP009208	190409	190915	+	507	AIK78820.1	-	VK055_0192	-	-	sel1 repeat family protein	21.0835	26.0847	31.9224	8.20996	9.90845	11.8074	29.2471	22.7242	13.6109
CP009208	190967	191689	+	723	AIK78821.1	-	VK055_0193	-	-	putative sel1-like repeat; harboring protein	33.1413	51.665	50.5257	71.2624	48.1688	102.954	2.42762	13.1639	85.8647
CP009208	191727	192791	+	1065	AIK78822.1	-	VK055_0194	-	-	sel1 repeat family protein	85.7444	77.5336	80.7833	178.977	106.638	405.443	35.9519	39.0504	99.6929
CP009208	193006	193983	+	978	AIK78823.1	-	VK055_0195	-	-	hypothetical protein	139.617	103.834	107.494	171.999	221.714	191.296	445.758	397.343	254.336
CP009208	194073	194336	+	264	AIK78824.1	-	VK055_0196	-	-	hypothetical protein	0.141027	0.144114	0	0	0	0	0	0	0
CP009208	194339	195601	+	1263	AIK78825.1	-	VK055_0197	-	-	hypothetical protein	285.932	239.374	239.237	227.826	289.307	500.242	302.528	253.349	322.029
CP009208	195707	199102	+	3396	AIK78826.1	icmF2	VK055_0198	-	-	intracellular multiplication and human macrophage-killing family protein	695.898	584.816	604.933	686.352	1485.29	899.994	479.629	1026.86	1031.17
CP009208	199236	200999	+	1764	AIK78827.1	impG2	VK055_0199	-	-	type VI secretion system protein DUF879	328.945	336.003	324.798	370.187	297.842	295.949	312.47	189.589	235.078
CP009208	200954	202045	+	1092	AIK78828.1	impH2	VK055_0200	-	-	type VI secretion system protein DUF1305	234.598	249.894	280.57	179.716	125.965	193.76	167.737	113.548	179.983
CP009208	202020	202562	+	543	AIK78829.1	sciN2	VK055_0201	-	-	type VI secretion lipofamily protein	26.5836	28.7508	30.909	2.38089	15.4022	1.86879	10.5197	6.17746	91.5842
CP009208	202565	203008	+	444	AIK78830.1	-	VK055_0202	-	-	gene 25-like lysozyme family protein	38.9234	49.6474	43.4319	22.9058	31.8836	34.9974	7.74527	10.6635	44.8871
CP009208	203028	204443	+	1416	AIK78831.1	impA2	VK055_0203	-	-	impA-related N-terminal family protein	78.1289	108.302	124.867	62.0673	52.7797	85.7097	43.0036	96.7802	66.3895
CP009208	204575	205489	+	915	AIK78832.1	-	VK055_0204	-	-	periplasmic binding and sugar binding domain of LacI family protein	45.2697	47.2695	48.5713	21.428	52.2892	19.1976	9.24808	71.482	46.4799
CP009208	205573	205902	+	330	AIK78833.1	-	VK055_0205	-	-	hypothetical protein	43.1543	37.3256	40.464	3.61238	11.38	48.079	54.6793	68.2462	48.1451
CP009208	205985	207076	-	1092	AIK78834.1	-	VK055_0206	-	-	50S ribosome-binding GTPase family protein	57.8916	53.4665	35.9761	88.257	80.0524	5.09671	66.0082	44.1247	18.896
CP009208	207194	207778	-	585	AIK78835.1	pth	VK055_0207	-	-	peptidyl-tRNA hydrolase	0.141027	0.288229	0.361932	0.0820996	0.490517	1.35912	0.462404	0.294165	0.434392
CP009208	208090	208326	+	237	AIK78836.1	-	VK055_0208	-	-	putative inner membrane protein	27.1477	30.3361	28.9546	7.96366	1.56966	25.2287	2.19642	11.693	31.8554
CP009208	208364	208519	+	156	AIK78837.1	-	VK055_0209	-	-	hypothetical protein	41.1799	36.9654	42.1289	43.4307	29.0386	155.704	4.04604	14.8553	26.7151
CP009208	208547	209593	+	1047	AIK78838.1	-	VK055_0211	-	-	merR regulatory family protein	67.9045	79.0468	73.7618	216.497	64.8464	28.0319	60.6906	34.5643	47.4211
CP009208	209594	211246	-	1653	AIK78839.1	sulP	VK055_0210	-	-	sulfate permease family protein	74.1802	85.1716	81.7243	245.478	9.12362	211.004	11.4445	128.623	88.0367
CP009208	211398	212336	-	939	AIK78840.1	prsA	VK055_0212	-	-	ribose-phosphate diphosphokinase	0.282054	0.648515	0.289546	0	0.196207	0	0	0.367706	0.144797
CP009208	212529	213380	-	852	AIK78841.1	ispE	VK055_0213	-	-	4-(cytidine 5'-diphospho)-2-C-methyl-D-erythritol kinase	0.21154	0.288229	0.144773	0	0	0.764506	0	0.0735412	0
CP009208	213377	213988	-	612	AIK78842.1	lolB	VK055_0214	-	-	outer membrane lipoprotein LolB	0.282054	0.864687	0.289546	0	0.490517	0	0	0.367706	0.217196
CP009208	214259	215515	+	1257	AIK78843.1	hemA	VK055_0215	-	-	glutamyl-tRNA reductase	0.21154	0.288229	0.0723864	0	0	0	0	0.147082	0.144797
CP009208	215558	216640	+	1083	AIK78844.1	prfA	VK055_0216	-	-	peptide chain release factor 1	0.141027	0.432343	0.361932	0	0.0981035	0.0849451	0	0	0
CP009208	216640	217488	+	849	AIK78845.1	prmC	VK055_0217	-	-	protein-(glutamine-N5) methyltransferase, release factor-specific	3.6667	11.0968	8.68637	0	1.56966	1.27418	0	61.2598	0.941182
CP009208	217530	217880	+	351	AIK78846.1	-	VK055_0218	-	-	invasion gene expression up-regulator, SirB family protein	27.8528	44.099	51.0324	5.66487	69.1629	4.16231	3.35243	29.5635	10.8598
CP009208	217884	218696	+	813	AIK78847.1	-	VK055_0219	-	-	tetratricopeptide repeat family protein	0.493594	0.576458	0	0	0	0	0	0	0
CP009208	218736	219590	+	855	AIK78848.1	kdsA	VK055_0220	-	-	3-deoxy-8-phosphooctulonate synthase	1.26924	1.22497	0.361932	0.0820996	0	0	0	0	0
CP009208	219677	220777	-	1101	AIK78849.1	-	VK055_0221	-	-	chaA calcium CaCA transporter	83.77	114.427	109.665	32.9219	321.976	57.4229	41.8476	44.4924	213.793
CP009208	221020	221271	+	252	AIK78850.1	-	VK055_0222	-	-	chaB family protein	17.9809	18.5908	21.7159	28.6528	4.70897	1.18923	21.2706	18.753	29.249
CP009208	221429	222088	+	660	AIK78851.1	-	VK055_0223	-	-	putative cation transport protein	9.51932	14.8438	20.5577	0.328398	37.8679	6.79561	100.457	11.3253	1.73757
CP009208	222130	222249	+	120	AIK78852.1	-	VK055_0224	-	-	hypothetical protein	7.12186	10.8086	11.5094	0	14.225	0.509671	0	4.63309	30.1178
CP009208	222306	222548	-	243	AIK78853.1	-	VK055_0225	-	-	hypothetical protein	3.80773	2.81023	3.11262	0	1.27535	1.10429	1.04041	11.2518	0
CP009208	222786	223139	-	354	AIK78854.1	-	VK055_0226	-	-	dsrE/DsrF-like family protein	33.6349	56.2046	55.9547	44.7443	8.535	6.201	18.6118	19.1207	74.1362
CP009208	223207	224388	+	1182	AIK78855.1	-	VK055_0227	-	-	ANTAR domain protein	49.3594	103.402	118.062	5.66487	38.4566	208.201	80.1115	20.7386	30.5522
CP009208	224631	225887	+	1257	AIK78856.1	-	VK055_0228	-	-	NMT1-like family protein	18.545	117.237	111.982	58.1265	5.10138	21.3212	10.8665	14.3405	52.127
CP009208	225889	226773	+	885	AIK78857.1	ntrB	VK055_0229	-	-	nitrate ABC transporter, permease protein	20.5194	55.5561	63.1934	76.8452	7.65207	35.677	214.556	7.72182	32.0002
CP009208	226783	227571	+	789	AIK78858.1	-	VK055_0230	-	-	nitrate ABC transporter, ATP-binding C and D family protein	11.4232	29.3273	35.397	176.35	54.5455	0	1.96522	56.9209	7.02266
CP009208	228776	231649	+	2874	AIK78859.1	nirD	VK055_0231	-	-	nitrite reductase [NAD(P)H], small subunit	74.0392	264.018	284.768	94.4145	34.14	78.999	33.5243	64.7162	101.141
CP009208	231697	234249	+	2553	AIK78860.1	-	VK055_0232	-	-	molybdopterin dinucleotide binding domain protein	14.6668	90.2877	118.786	9.35935	9.61414	8.74935	11.0977	45.2278	19.9096
CP009208	234431	235783	+	1353	AIK78861.1	-	VK055_0234	-	-	hypothetical protein	113.527	143.898	156.789	213.951	147.155	88.8526	497.894	84.3517	207.929
CP009208	235780	236430	-	651	AIK78862.1	narL	VK055_0233	-	-	narL transcriptional dual regulator	42.1671	47.7019	42.9975	26.6003	2.45259	29.3061	302.412	12.4285	111.566
CP009208	236441	238219	-	1779	AIK78863.1	-	VK055_0235	-	-	HAMP domain protein	181.995	175.603	186.106	189.65	130.38	186.709	4.50844	337.701	228.635
CP009208	238531	239919	+	1389	AIK78864.1	narK	VK055_0236	-	-	narK MFS nitrate/nitrite antiporter	132.142	130.424	129.644	381.927	369.948	24.1244	277.905	299.165	81.8104
CP009208	240045	240158	+	114	AIK78865.1	-	VK055_0237	-	-	hypothetical protein	6.2757	2.73817	4.63273	0	0	0	0	0.808953	7.09506
CP009208	240325	244068	+	3744	AIK78866.1	-	VK055_0238	-	-	nitrate reductase, alpha subunit	666.917	590.365	637.218	868.614	1469.1	2251.81	832.79	476.914	671.931
CP009208	244065	245600	+	1536	AIK78867.1	narH	VK055_0239	-	-	nitrate reductase, beta subunit	178.893	137.701	156.065	84.7268	222.302	332.9	110.168	155.54	50.6066
CP009208	245597	246307	+	711	AIK78868.1	narJ	VK055_0240	-	-	nitrate reductase molybdenum cofactor assembly chaperone	26.7246	17.1496	21.5712	25.0404	35.5135	4.58704	28.3223	37.8002	32.6518
CP009208	246307	246984	+	678	AIK78869.1	narI	VK055_0242	-	-	respiratory nitrate reductase, gamma subunit	98.5073	86.6848	99.8209	53.4468	262.917	538.043	46.4716	113.106	33.5929
CP009208	246981	247877	-	897	AIK78870.1	-	VK055_0241	-	-	eamA-like transporter family protein	175.438	145.844	159.105	392.518	486.103	353.372	179.991	123.476	241.811
CP009208	247985	248428	+	444	AIK78871.1	-	VK055_0243	-	-	asnC family protein	84.5457	95.3317	94.6815	30.8694	52.3873	168.191	2.54322	34.3437	87.6747
CP009208	248717	248801	-	85	-	-	VK055_0244	-	-	tRNA-Tyr	0	0	0	0	0	0	0	0	0
CP009208	249017	249101	-	85	-	-	VK055_0245	-	-	tRNA-Tyr	0	0	0	0	0	0	0	0	0
CP009208	249261	250103	-	843	AIK78872.1	purU	VK055_0246	-	-	formyltetrahydrofolate deformylase	139.405	99.2948	103.006	104.102	160.988	150.608	99.3013	249.452	130.462
CP009208	250146	250478	-	333	AIK78873.1	-	VK055_0247	-	-	hypothetical protein	127.841	82.7217	97.7941	478.558	100.458	327.379	294.436	214.225	160.435
CP009208	250717	251619	+	903	AIK78874.1	-	VK055_0248	-	-	patatin-like phospholipase family protein	266.118	173.586	204.275	163.707	111.249	126.144	572.11	576.636	353.667
CP009208	251709	252722	+	1014	AIK78875.1	hnr	VK055_0249	-	-	regulator of RpoS	103.796	65.7162	80.7833	25.533	57.3905	22.4255	57.3381	27.725	38.0817
CP009208	252920	253822	+	903	AIK78876.1	galU	VK055_0250	-	-	UTP-glucose-1-phosphate uridylyltransferase	11.9873	5.83663	5.79091	0	0	0	0.346803	0.294165	0
CP009208	253944	254267	-	324	AIK78877.1	hns	VK055_0251	-	-	H-NS transcriptional dual regulator	2.89105	1.5132	2.24398	0	0	0	0	0	0
CP009208	254774	254905	-	132	AIK78878.1	-	VK055_0252	-	-	hypothetical protein	8.46162	2.73817	5.06705	0	0	0.594616	0	6.251	0.723986
CP009208	254913	255530	+	618	AIK78879.1	-	VK055_0253	-	-	thymidine kinase family protein	153.719	105.42	111.041	55.7456	81.3278	68.126	382.639	165.615	188.816
CP009208	255678	258353	-	2676	AIK78880.1	adhE	VK055_0254	-	-	adhE	330.638	207.597	217.015	209.682	483.944	638.618	195.135	433.746	551.243
CP009208	258431	258646	+	216	AIK78881.1	-	VK055_0255	-	-	hypothetical protein	0	0	0	0	0	0	0	0.0735412	0
CP009208	258830	259477	+	648	AIK78882.1	-	VK055_0256	-	-	marC integral membrane family protein	106.052	75.0836	71.4454	22.7416	77.1093	57.9326	174.442	139.066	131.91
CP009208	259524	259640	-	117	AIK78883.1	-	VK055_0257	-	-	hypothetical protein	10.1539	5.62046	7.81773	2.13459	0.981035	1.61396	0	4.19185	7.89145
CP009208	260215	261849	+	1635	AIK78884.1	oppA	VK055_0258	-	-	periplasmic oligopeptide-binding protein	516.864	336.363	351.074	467.229	1019.39	562.847	789.093	696.655	859.154
CP009208	261935	262855	+	921	AIK78885.1	oppB	VK055_0259	-	-	oppB	128.617	81.4967	91.4964	66.8291	122.727	41.793	37.4547	302.548	244.78
CP009208	262870	263778	+	909	AIK78886.1	-	VK055_0260	-	-	binding-protein-dependent transport system innermembrane component family protein	180.021	121.777	160.336	340.795	231.72	206.077	279.523	315.492	576.438
CP009208	263790	264803	+	1014	AIK78887.1	-	VK055_0261	-	-	oppD	242.143	160.111	168.95	164.774	234.173	293.485	1433.8	462.647	277.576
CP009208	264800	265804	+	1005	AIK78888.1	-	VK055_0262	-	-	oligopeptide/dipeptide ABC transporter, ATP-binding, C-terminal domain protein	272.112	208.389	224.977	242.851	404.971	1471.67	482.172	159.364	525.686
CP009208	265859	266686	+	828	AIK78889.1	-	VK055_0263	-	-	ion transport family protein	99.7766	77.8218	90.4107	205.824	184.042	67.3615	444.255	27.4308	104.109
CP009208	266749	267078	-	330	AIK78890.1	-	VK055_0264	-	-	hypothetical protein	67.4109	45.7563	46.4721	24.7941	16.8738	33.9781	237.907	16.3261	51.3306
CP009208	267113	268573	-	1461	AIK78891.1	cls	VK055_0265	-	-	cardiolipin synthase	450.299	340.759	362.656	2894.26	1992.19	2580.97	4875.94	4701.93	3847.04
CP009208	268753	268890	+	138	AIK78892.1	-	VK055_0266	-	-	hypothetical protein	0	0.0720572	0.361932	0	0	0	0	0	0
CP009208	269055	269171	+	117	AIK78893.1	-	VK055_0267	-	-	hypothetical protein	35.6798	24.0671	28.7374	45.5653	144.408	130.646	8.55448	15.0024	37.5749
CP009208	269376	269954	-	579	AIK78894.1	-	VK055_0268	-	-	yceI-like domain protein	16.9937	11.7453	12.9572	18.2261	58.8621	14.5256	9.01688	98.5451	71.023
CP009208	270705	271001	-	297	AIK78895.1	-	VK055_0269	-	-	YCII-related domain protein	53.3787	45.6843	41.8394	74.4643	251.047	10.4483	37.8015	64.4956	222.191
CP009208	271221	271958	+	738	AIK78896.1	-	VK055_0270	-	-	tonB protein energy transducer	19.8143	12.4659	12.8124	0.410498	0	0	0	0	0
CP009208	272002	272874	-	873	AIK78897.1	-	VK055_0271	-	-	phosphotransferase enzyme family protein	137.431	101.457	112.489	193.18	182.865	259.507	53.1765	468.531	112.869
CP009208	272980	273264	-	285	AIK78898.1	-	VK055_0272	-	-	hypothetical protein	17.2053	15.9967	11.0027	0	11.4781	20.9815	0	1.91207	10.6426
CP009208	273359	274291	-	933	AIK78899.1	-	VK055_0273	-	-	hexose kinase, 1-phosphofructokinase family protein	34.2696	21.6172	29.3165	0	5.69	18.603	110.861	121.784	56.8329
CP009208	274681	275406	+	726	AIK78900.1	-	VK055_0274	-	-	hypothetical protein	128.476	101.24	99.5313	641.772	54.7417	21.3212	85.198	151.421	93.1046
CP009208	275678	275911	+	234	AIK78901.1	-	VK055_0275	-	-	hypothetical protein	25.5259	22.4098	19.8339	0	0	54.3649	0	5.73621	0
CP009208	276403	278271	+	1869	AIK78902.1	thrS	VK055_0276	-	-	threonine--tRNA ligase	1.26924	0.864687	0.144773	0.410498	0	0	0	0	0
CP009208	278476	278817	+	342	AIK78903.1	infC	VK055_0277	-	-	translation initiation factor IF-3	0	0.144114	0	0	0	0	0	0	0.0723986
CP009208	278895	279107	+	213	AIK78904.1	rpmI	VK055_0278	-	-	ribosomal protein L35	0.282054	0	0	0.820996	0	0	0	0	0
CP009208	279209	279514	+	306	AIK78905.1	rplT	VK055_0279	-	-	ribosomal protein L20	0	0	0	0	0	0	0	0	0
CP009208	279821	280804	+	984	AIK78906.1	pheS	VK055_0280	-	-	phenylalanine--tRNA ligase, alpha subunit	0.141027	0.360286	0.144773	0.0820996	0.0981035	0	0	0.0735412	0
CP009208	280820	283207	+	2388	AIK78907.1	pheT	VK055_0281	-	-	phenylalanine--tRNA ligase, beta subunit	0.846162	0.288229	0.796251	0	0	0	0.924808	0.147082	0
CP009208	283212	283511	+	300	AIK78908.1	ihfA	VK055_0282	-	-	integration host factor, alpha subunit	7.54494	2.95435	4.12603	13.0538	5.00328	0	0	2.64748	0.796385
CP009208	283564	283917	-	354	AIK78909.1	-	VK055_0283	-	-	endoribonuclease L-PSP family protein	49.853	38.1183	36.8447	53.8573	82.4069	35.0823	20.9238	13.458	30.2626
CP009208	283914	285167	-	1254	AIK78910.1	-	VK055_0284	-	-	pyridine nucleotide-disulfide oxidoreductase family protein	166.13	151.969	159.395	77.0094	241.629	440.95	174.211	173.189	107.802
CP009208	285217	286131	-	915	AIK78911.1	-	VK055_0285	-	-	bacterial regulatory helix-turn-helix, lysR family protein	170.784	165.66	169.167	134.89	451.472	161.226	278.136	248.054	197.141
CP009208	286412	287845	+	1434	AIK78912.1	-	VK055_0286	-	-	citrate transporter family protein	225.009	232.457	256.248	560.576	320.308	366.283	258.715	890.142	402.247
CP009208	287967	288953	+	987	AIK78913.1	btuC	VK055_0287	-	-	btuC	48.0197	60.2398	60.877	61.7389	41.8902	84.8602	7.51407	27.6515	125.177
CP009208	288990	289790	-	801	AIK78914.1	metQ	VK055_0288	-	-	metQ	69.8789	94.467	88.9629	31.4441	114.487	73.6474	63.1182	27.9456	55.3849
CP009208	290027	290578	+	552	AIK78915.1	-	VK055_0289	-	-	putative glutathione peroxidase	5.28851	7.63807	6.65955	0	1.66776	3.14297	9.13248	2.42686	0.144797
CP009208	290578	291327	+	750	AIK78916.1	btuD	VK055_0290	-	-	vitamin B12 import ATP-binding protein BtuD	59.2313	84.5952	86.5742	24.0552	37.8679	62.01	5.78005	21.1063	41.8464
CP009208	291409	291873	+	465	AIK78917.1	-	VK055_0291	-	-	nlpC/P60 family protein	28.2054	59.0869	58.7054	24.6299	0.784828	10.0235	67.0486	9.70743	14.4073
CP009208	291987	293429	+	1443	AIK78918.1	-	VK055_0292	-	-	hypothetical protein	75.3084	115.652	125.446	256.89	165.697	106.946	117.335	83.5427	22.154
CP009208	293459	293638	-	180	AIK78919.1	-	VK055_0293	-	-	hemin uptake hemP family protein	52.6031	61.1766	63.6277	40.393	133.813	80.3581	18.4962	16.4732	109.539
CP009208	293794	294840	-	1047	AIK78920.1	-	VK055_0294	-	-	3-deoxy-7-phosphoheptulonate synthase	113.104	141.448	129.137	105.334	201.014	83.1613	314.088	104.281	65.2311
CP009208	294995	295828	-	834	AIK78921.1	ydiA	VK055_0295	-	-	putative phosphotransferase	136.585	156.797	156.644	752.278	302.159	135.063	153.634	92.956	221.829
CP009208	295973	296092	-	120	AIK78922.1	-	VK055_0296	-	-	hypothetical protein	14.4553	8.86304	9.19308	0	0	0	0	0	2.02716
CP009208	296168	298546	+	2379	AIK78923.1	ppsA	VK055_0297	-	-	phosphoenolpyruvate synthase	230.015	207.885	213.54	4.51548	2.25638	0.679561	0	10.2222	1.37557
CP009208	299397	299564	+	168	AIK78924.1	-	VK055_0298	-	-	hypothetical protein	1.76284	0.864687	2.6783	2.54509	6.47483	0	0	0	0.868783
CP009208	299897	301009	-	1113	AIK78925.1	-	VK055_0299	-	-	hypothetical protein	78.9751	102.249	104.236	123.56	32.3741	110.938	233.977	58.4652	83.9824
CP009208	301228	304284	+	3057	AIK78926.1	-	VK055_0300	-	-	4Fe-4S dicluster domain protein	193.842	248.237	252.629	151.31	192.773	104.143	69.3606	48.9784	137.557
CP009208	304281	304691	+	411	AIK78927.1	ybdB	VK055_0301	-	-	proofreading thioesterase in enterobactin biosynthesis	47.7376	53.2503	52.4078	5.17227	147.351	17.3288	271.316	215.255	35.9097
CP009208	304896	305144	+	249	AIK78928.1	-	VK055_0302	-	-	transglycosylase associated family protein	0.141027	0.144114	0.723864	0.492597	0	0	0	0	0.434392
CP009208	305242	305562	-	321	AIK78929.1	-	VK055_0303	-	-	hypothetical protein	0	0.288229	0.0723864	0	0	0	0	0	0.144797
CP009208	306146	307126	+	981	AIK78930.1	-	VK055_0304	-	-	hypothetical protein	195.604	165.011	167.213	115.596	308.339	224.85	249.236	984.128	174.263
CP009208	307150	308181	+	1032	AIK78931.1	-	VK055_0305	-	-	cobalamin-independent synthase, Catalytic domainprotein	67.975	72.9219	83.4616	118.305	71.9098	25.9083	85.776	141.199	114.317
CP009208	308264	309451	-	1188	AIK78932.1	-	VK055_0306	-	-	major Facilitator Superfamily protein	32.6477	61.1045	57.692	11.8223	0.196207	21.8309	11.0977	19.2678	26.4255
CP009208	309508	310269	-	762	AIK78933.1	-	VK055_0307	-	-	ABC transporter family protein	31.0259	58.6546	54.8689	52.2153	4.61086	4.50209	20.9238	3.23581	17.1585
CP009208	310269	311306	-	1038	AIK78934.1	-	VK055_0308	-	-	fecCD transport family protein	47.1735	88.7745	95.7672	13.8748	39.0452	29.0512	103.579	41.992	41.774
CP009208	311306	312274	-	969	AIK78935.1	-	VK055_0309	-	-	periplasmic binding family protein	18.6861	28.5347	25.3353	5.74697	0	0.339781	0	0	11.0046
CP009208	312463	313374	-	912	AIK78936.1	-	VK055_0310	-	-	bacterial regulatory helix-turn-helix, lysR family protein	54.5774	121.633	112.85	56.8129	17.6586	99.9804	34.3335	45.8897	26.8599
CP009208	313471	314466	+	996	AIK78937.1	-	VK055_0311	-	-	short chain dehydrogenase family protein	39.135	158.021	151.36	110.178	57.881	71.4389	29.9407	96.5595	35.4753
CP009208	314640	315176	+	537	AIK78938.1	-	VK055_0312	-	-	bacterial regulatory, tetR family protein	53.5197	118.606	112.344	54.3499	56.1152	104.058	58.8409	87.6611	52.9234
CP009208	315251	316360	+	1110	AIK78939.1	-	VK055_0313	-	-	efflux transporter, RND family, MFP subunit	0.493594	7.78218	6.29762	0	1.76586	2.71824	15.4905	0	2.75115
CP009208	316357	319449	+	3093	AIK78940.1	-	VK055_0314	-	-	acrB/AcrD/AcrF family protein	68.8917	158.742	157.802	45.1548	31.0988	358.978	283.338	109.356	90.1362
CP009208	319505	320689	-	1185	AIK78941.1	lctD	VK055_0315	-	-	L-lactate dehydrogenase	59.7249	140.944	141.154	35.2207	31.0988	25.7384	56.0665	99.0599	62.7696
CP009208	320944	321576	-	633	AIK78942.1	-	VK055_0316	-	-	bacterial regulatory, tetR family protein	11.0706	14.9879	14.5497	0	34.3362	9.93858	47.3964	97.3685	9.62901
CP009208	321573	321917	-	345	AIK78943.1	-	VK055_0317	-	-	doxX family protein	24.6797	25.9406	22.3674	23.1521	28.1557	13.5912	0	14.7818	25.9187
CP009208	322205	322402	+	198	AIK78944.1	-	VK055_0318	-	-	hypothetical protein	18.404	12.1777	15.4183	15.1063	18.8359	74.1571	51.0957	12.0607	113.521
CP009208	322810	323187	+	378	AIK78945.1	sufA	VK055_0319	-	-	feS assembly scaffold SufA	0.0705135	0.144114	0.217159	0	0.490517	0.16989	0	0	0
CP009208	323190	324677	+	1488	AIK78946.1	sufB	VK055_0320	-	-	feS assembly protein SufB	355.388	302.784	319.297	338.661	590.975	574.314	300.91	411.389	494.338
CP009208	324694	325440	+	747	AIK78947.1	sufC	VK055_0321	-	-	feS assembly ATPase SufC	90.1867	63.1942	62.3247	98.6016	226.227	39.1597	11.4445	62.1423	226.608
CP009208	325415	326689	+	1275	AIK78948.1	sufD	VK055_0322	-	-	feS assembly protein SufD	61.1352	51.0886	47.9198	32.2651	335.612	81.4624	106.006	28.6075	24.4707
CP009208	326686	327906	+	1221	AIK78949.1	sufS	VK055_0323	-	-	cysteine desulfurase	141.591	123.722	123.636	78.4051	181.884	12.9966	157.102	179.073	252.888
CP009208	327918	328334	+	417	AIK78950.1	sufE	VK055_0324	-	-	cysteine desulfuration protein sufE	91.8791	57.3575	72.0969	26.1077	20.896	13.6762	24.5074	21.4005	70.0094
CP009208	328434	329420	+	987	AIK78951.1	-	VK055_0325	-	-	putative L,D-transpeptidase YcfS	125.091	105.348	110.172	58.3728	118.705	50.3725	38.3796	57.8033	458.283
CP009208	329482	329718	-	237	AIK78952.1	lpp	VK055_0326	-	-	murein lipoprotein	25.5964	20.3922	13.8982	0	0	0.0849451	0	0	0
CP009208	330031	331443	-	1413	AIK78953.1	pyk2	VK055_0327	-	-	pyruvate kinase	25.0323	18.951	20.9197	7.14266	38.849	0.764506	9.24808	24.3421	16.4345
CP009208	331801	331959	+	159	AIK78954.1	-	VK055_0328	-	-	hypothetical protein	4.7244	3.89109	4.48796	0	3.72793	0	6.12686	0.0735412	0
CP009208	331949	332161	+	213	AIK78955.1	-	VK055_0329	-	-	hypothetical protein	0	0	0	0	0	0	0	0	0
CP009208	332179	332817	-	639	AIK78956.1	-	VK055_0330	-	-	bacterial regulatory, tetR family protein	79.0456	97.9258	106.987	24.0552	70.3402	127.842	96.8737	174.366	68.3443
CP009208	332944	334872	+	1929	AIK78957.1	-	VK055_0331	-	-	xylose isomerase-like TIM barrel family protein	74.3212	176.108	173.438	37.109	55.919	26.1631	17.3402	74.7178	79.4937
CP009208	334869	336191	+	1323	AIK78958.1	-	VK055_0332	-	-	major Facilitator Superfamily protein	59.0198	117.814	120.161	19.5397	33.8457	55.9789	69.1294	29.7106	125.756
CP009208	336207	337043	+	837	AIK78959.1	-	VK055_0333	-	-	thiF family protein	11.9873	30.3361	29.0993	311.65	2.25638	16.989	0	6.91287	4.27152
CP009208	337100	337843	+	744	AIK78960.1	-	VK055_0335	-	-	bacterial extracellular solute-binding family protein	26.0195	84.5952	81.0728	30.9515	4.12035	0	29.7095	12.8697	10.2082
CP009208	337827	338576	-	750	AIK78961.1	-	VK055_0334	-	-	ABC transporter family protein	17.0643	46.9092	36.338	29.8842	3.43362	0	7.28287	0.0735412	3.18554
CP009208	338573	339553	-	981	AIK78962.1	-	VK055_0336	-	-	fecCD transport family protein	34.9042	125.452	129.716	2.13459	31.0988	10.2784	48.3212	6.83933	10.4978
CP009208	339570	340628	-	1059	AIK78963.1	-	VK055_0337	-	-	periplasmic binding family protein	86.379	153.698	157.44	207.876	31.4912	54.2799	335.359	46.5515	87.3851
CP009208	340720	341532	-	813	AIK78964.1	-	VK055_0338	-	-	bacterial transcriptional regulator family protein	6.91032	15.9967	19.6167	8.86675	0.392414	0	7.05166	23.4596	10.715
CP009208	341710	343374	+	1665	AIK78965.1	mhpA	VK055_0339	-	-	3-(3-hydroxy-phenyl)propionate/3-hydroxycinnamic acid hydroxylase	57.68	112.337	122.695	6.07537	143.918	66.6819	34.4491	37.8002	69.5026
CP009208	343376	344320	+	945	AIK78966.1	mhpB	VK055_0340	-	-	2,3-dihydroxyphenylpropionate/2, 3-dihydroxicinnamic acid 1,2-dioxygenase	25.6669	68.2382	66.9574	24.5478	56.9981	10.873	29.3627	33.02	5.86429
CP009208	344338	345204	+	867	AIK78967.1	mhpC	VK055_0341	-	-	2-hydroxy-6-oxononadienedioate/2-hydroxy-6- oxononatrienedioate hydrolase	31.9426	63.1221	48.2094	15.9273	107.423	7.05045	0	54.6411	24.3983
CP009208	345212	346021	+	810	AIK78968.1	mhpD	VK055_0342	-	-	2-keto-4-pentenoate hydratase	61.2057	128.766	118.859	24.8762	77.7961	210.239	105.313	12.5755	50.3894
CP009208	346014	346964	+	951	AIK78969.1	-	VK055_0343	-	-	acetaldehyde dehydrogenase	63.5326	114.427	125.88	62.7241	28.6462	35.5071	30.8655	39.9328	72.6158
CP009208	346961	347977	+	1017	AIK78970.1	dmpG	VK055_0344	-	-	4-hydroxy-2-oxovalerate aldolase	110.565	185.691	189.363	144.988	67.9857	146.021	211.319	57.7298	103.458
CP009208	348089	349249	+	1161	AIK78971.1	-	VK055_0345	-	-	sugar (and other) transporter family protein	34.058	179.711	164.896	10.1803	42.8712	37.8855	5.54885	24.6363	24.7603
CP009208	349352	350077	+	726	AIK78972.1	-	VK055_0346	-	-	multi-copper polyphenol oxidoreductase laccase family protein	26.6541	114.139	107.132	12.8896	19.4245	20.2169	1.27161	24.2686	20.2716
CP009208	350090	351670	-	1581	AIK78973.1	-	VK055_0347	-	-	putative thiosulfate sulfurtransferase	24.7502	122.858	128.631	89.078	9.81035	8.57946	4.97085	23.9744	24.2535
CP009208	351676	352278	-	603	AIK78974.1	-	VK055_0348	-	-	cysteine dioxygenase type I	33.0003	76.4527	68.1156	22.4132	12.2629	27.862	42.888	14.267	33.8101
CP009208	352385	353278	+	894	AIK78975.1	-	VK055_0349	-	-	bacterial regulatory helix-turn-helix, lysR family protein	19.8848	50.0798	49.0056	8.62046	8.3388	78.8291	49.4773	18.0911	42.7152
CP009208	353423	354508	+	1086	AIK78976.1	-	VK055_0350	-	-	luciferase-like monooxygenase family protein	20.2374	80.9203	92.9442	19.786	5.39569	15.545	13.4097	1.47082	1.23078
CP009208	354505	355656	+	1152	AIK78977.1	-	VK055_0351	-	-	acyl-CoA dehydrogenase, C-terminal domain protein	14.2437	61.753	64.7859	12.2328	1.96207	10.0235	57.1069	10.2958	0.361993
CP009208	355662	356624	+	963	AIK78978.1	-	VK055_0352	-	-	ABC transporter, substrate-binding, aliphatic sulfonates family protein	33.4234	77.2453	65.8717	2.70929	135.285	23.5298	8.78568	11.8401	15.8553
CP009208	356621	357658	+	1038	AIK78979.1	-	VK055_0353	-	-	NMT1-like family protein	82.1482	183.386	170.977	269.369	59.9412	78.3194	112.249	42.1391	49.955
CP009208	357639	358634	+	996	AIK78980.1	-	VK055_0354	-	-	binding-protein-dependent transport system innermembrane component family protein	26.8656	105.492	94.6091	25.4509	20.2093	20.9815	11.0977	6.251	7.74665
CP009208	358628	359416	+	789	AIK78981.1	-	VK055_0355	-	-	ABC transporter family protein	34.9747	80.4159	84.1854	75.86	22.6619	17.4138	233.399	9.85451	91.367
CP009208	359564	361636	-	2073	AIK78982.1	-	VK055_0356	-	-	tonB-dependent siderophore receptor family protein	305.112	443.224	421.506	299.663	222.499	252.202	167.506	592.668	389.866
CP009208	361927	362091	+	165	AIK78983.1	-	VK055_0357	-	-	hypothetical protein	19.6733	20.104	22.4398	20.607	6.47483	9.51386	9.36369	20.2974	6.15388
CP009208	362142	362963	+	822	AIK78984.1	-	VK055_0358	-	-	putative siderophore transport system ATP-binding protein yusV	8.03854	15.7085	12.9572	3.44818	31.9817	27.0126	1.96522	0.588329	16.8689
CP009208	362960	363985	+	1026	AIK78985.1	-	VK055_0359	-	-	fecCD transport family protein	9.30778	38.1183	24.1047	2.21669	3.13931	0.764506	0.809207	1.54436	2.46155
CP009208	363982	365034	+	1053	AIK78986.1	-	VK055_0360	-	-	fecCD transport family protein	4.86543	32.3537	30.0404	14.7779	2.64879	19.9621	21.2706	0.441247	1.59277
CP009208	365048	366001	+	954	AIK78987.1	-	VK055_0361	-	-	putative ferrichrome-binding protein	22.2117	34.011	34.6731	61.9031	31.3931	6.62572	118.722	27.3573	2.09956
CP009208	365998	366900	+	903	AIK78988.1	-	VK055_0362	-	-	helix-turn-helix domain, rpiR family protein	53.1672	95.8361	99.0246	29.6379	0	42.1328	0	12.8697	15.4933
CP009208	367023	367760	+	738	AIK78989.1	-	VK055_0363	-	-	bacterial extracellular solute-binding, 3 familyprotein	34.9042	37.3256	40.3192	36.6985	96.0433	32.8738	43.0036	9.19264	85.5751
CP009208	367824	368588	+	765	AIK78990.1	-	VK055_0364	-	-	amino ABC transporter, permease, 3-TM region, His/Glu/Gln/Arg/opine family domain protein	146.104	155.427	153.749	85.7941	61.7071	128.437	43.2348	123.549	101.286
CP009208	368575	369297	+	723	AIK78991.1	artP	VK055_0365	-	-	amino acid ABC transporter	90.2573	98.7904	100.11	166.991	54.6436	102.189	46.5872	106.635	115.548
CP009208	369597	370184	+	588	AIK78992.1	-	VK055_0366	-	-	hypothetical protein	157.034	139.215	132.901	109.931	260.759	178.979	81.2675	74.4972	235.513
CP009208	370313	370705	-	393	AIK78993.1	-	VK055_0367	-	-	glyoxalase/Bleomycin resistance /Dioxygenase superfamily protein	120.367	105.78	110.172	113.051	171.289	86.5591	787.706	359.69	215.748
CP009208	370742	371932	-	1191	AIK78994.1	-	VK055_0368	-	-	sugar (and other) transporter family protein	130.027	108.734	118.424	50.2449	400.262	84.9451	44.5064	85.8961	113.593
CP009208	372540	372944	-	405	AIK78995.1	-	VK055_0369	-	-	glyoxalase/Bleomycin resistance /Dioxygenase superfamily protein	26.5836	36.533	31.7053	37.2732	89.4704	15.6299	3.69923	6.98641	38.8056
CP009208	373090	374289	-	1200	AIK78996.1	-	VK055_0370	-	-	major Facilitator Superfamily protein	44.8466	86.7569	84.9817	7.38896	8.4369	10.9579	9.01688	13.3845	18.3892
CP009208	374585	375742	+	1158	AIK78997.1	-	VK055_0371	-	-	amidohydrolase family protein	24.1156	64.5633	64.5687	0	0	7.64506	35.3739	27.725	13.3213
CP009208	375785	377935	-	2151	AIK78998.1	-	VK055_0372	-	-	formate dehydrogenase, alpha subunit	105.77	307.108	314.447	95.7281	50.5233	96.3278	235.017	93.765	117.213
CP009208	378183	379262	-	1080	AIK78999.1	-	VK055_0373	-	-	malate/L-lactate dehydrogenase family protein	26.231	91.5847	96.4187	10.8371	12.9497	9.17408	10.2885	4.48601	8.83263
CP009208	379310	379546	+	237	AIK79000.1	-	VK055_0374	-	-	hypothetical protein	15.654	22.3377	23.598	4.92597	0.686724	9.5988	0	0	10.4254
CP009208	379565	380653	+	1089	AIK79001.1	-	VK055_0375	-	-	bacterial extracellular solute-binding family protein	153.155	232.168	224.615	279.795	245.553	170.485	196.869	101.34	286.481
CP009208	380727	382496	+	1770	AIK79002.1	-	VK055_0376	-	-	binding-protein-dependent transport system innermembrane component family protein	120.014	247.517	240.323	51.8048	273.316	116.545	57.8005	58.2446	125.177
CP009208	382489	383559	+	1071	AIK79003.1	-	VK055_0377	-	-	ABC transporter family protein	18.0515	33.6507	41.9117	33.2503	25.1145	29.8157	40.2292	45.4484	38.8056
CP009208	384567	384746	+	180	AIK79004.1	-	VK055_0378	-	-	hypothetical protein	0	0	0	0.0820996	0	0.16989	0	0	0
CP009208	385020	387416	+	2397	AIK79005.1	cas3	VK055_0379	-	-	CRISPR-associated helicase Cas3	406.299	308.981	318.138	354.178	1175.77	609.651	599.623	804.467	663.026
CP009208	387420	388943	+	1524	AIK79006.1	casA	VK055_0380	-	-	CRISPR type I-E/ECOLI-associated protein CasA/Cse1	294.605	187.565	179.446	494.157	622.859	278.705	539.395	444.703	714.936
CP009208	388955	389521	+	567	AIK79007.1	casB	VK055_0381	-	-	CRISPR type I-E/ECOLI-associated protein CasB/Cse2	0.0705135	0	0.144773	0	0	0	0	0.367706	0
CP009208	389559	390161	+	603	AIK79008.1	cas6e	VK055_0382	-	-	CRISPR-associated protein Cas6/Cse3/CasE, subtype I-E/ECOLI	57.3275	48.4945	40.9707	60.9179	20.4055	49.8628	95.4865	31.6962	85.2131
CP009208	390191	391165	+	975	AIK79009.1	cas7	VK055_0383	-	-	CRISPR-associated protein Cas7/Cse4/CasC, subtype I-E/ECOLI	159.784	101.457	104.671	261.241	88.9799	95.3085	51.6737	199.811	231.458
CP009208	391259	391954	+	696	AIK79010.1	cas5e	VK055_0384	-	-	CRISPR-associated protein Cas5/CasD, subtype I-E/ECOLI	42.3081	30.0479	23.8875	11.6581	52.2892	95.4783	7.86087	28.0192	195.983
CP009208	391954	392829	+	876	AIK79011.1	cas1	VK055_0385	-	-	CRISPR-associated endonuclease Cas1	112.61	73.2822	73.5446	99.0121	134.598	17.6686	39.7668	187.383	224.218
CP009208	392855	393094	+	240	AIK79012.1	cas2	VK055_0386	-	-	CRISPR-associated endoribonuclease Cas2, subtypeI-E/ECOLI	6.98083	2.66612	3.47455	6.15747	0	0	2.08082	46.8457	0.144797
CP009208	393902	395017	+	1116	AIK79013.1	-	VK055_0387	-	-	hypothetical protein	226.419	156.004	146.51	329.712	465.697	619.675	284.725	314.168	281.269
CP009208	395028	395711	+	684	AIK79014.1	-	VK055_0388	-	-	hypothetical protein	78.1289	67.4456	67.3918	394.571	81.0335	95.0536	119.878	69.9376	124.888
CP009208	395772	396143	-	372	AIK79015.1	-	VK055_0389	-	-	glyoxalase/Bleomycin resistance /Dioxygenase superfamily protein	39.0645	41.505	44.4453	30.8694	39.7319	7.64506	22.7734	84.7929	152.978
CP009208	396648	397400	+	753	AIK79016.1	-	VK055_0390	-	-	gluconate 2-dehydrogenase subunit 3	78.7636	84.9555	92.6546	40.393	18.4435	38.4802	114.907	39.7122	151.603
CP009208	397403	399187	+	1785	AIK79017.1	-	VK055_0391	-	-	gluconate 2-dehydrogenase flavoprotein	102.174	126.172	139.706	131.606	68.9667	165.728	240.566	10.737	60.0184
CP009208	399207	400538	+	1332	AIK79018.1	-	VK055_0392	-	-	gluconate 2-dehydrogenase cytochrome c subunit	69.1737	123.722	136.448	139.98	54.9379	24.5491	72.0195	24.195	76.5977
CP009208	400622	401245	+	624	AIK79019.1	ccmA	VK055_0393	-	-	heme ABC exporter, ATP-binding protein CcmA	0.423081	0.144114	0.0723864	0	0	0	0	0	0
CP009208	401242	401901	+	660	AIK79020.1	ccmB	VK055_0394	-	-	heme exporter protein CcmB	0	0	0	0	0	0.0849451	0	0	0
CP009208	401951	402688	+	738	AIK79021.1	ccmC	VK055_0395	-	-	ccmC	22.2117	100.015	81.7243	14.039	33.6495	6.28594	0.462404	6.54516	8.32584
CP009208	402685	402915	+	231	AIK79022.1	ccmD	VK055_0396	-	-	heme exporter protein CcmD	9.66035	40.28	39.1611	18.4724	0.686724	1.27418	20.8082	3.45643	35.9821
CP009208	402899	403357	+	459	AIK79023.1	ccmE	VK055_0397	-	-	ccmE	31.167	73.9307	70.5768	4.43338	7.94638	13.2514	22.311	70.7466	7.60185
CP009208	403354	405306	+	1953	AIK79024.1	ccmF	VK055_0398	-	-	cytochrome c-type biogenesis protein CcmF	180.444	332.976	336.742	69.292	70.6345	140.924	651.643	166.35	185.051
CP009208	405303	405857	+	555	AIK79025.1	dsbE	VK055_0399	-	-	disulfide oxidoreductase, DsbE subfamily protein	36.2439	58.3663	57.9815	12.5612	11.6743	35.0823	19.7678	3.67706	51.403
CP009208	405869	406315	+	447	AIK79026.1	ccmH	VK055_0400	-	-	cytochrome c-type biogenesis protein CcmH	36.526	89.0627	85.1988	36.6985	38.9471	177.111	32.3683	39.1239	43.3668
CP009208	406312	407154	+	843	AIK79027.1	ccmH2	VK055_0401	-	-	cytochrome c biogenesis protein CcmH	14.2437	54.187	51.5391	2.21669	4.12035	10.9579	37.6859	20.1503	3.76473
CP009208	408499	409425	-	927	AIK79028.1	-	VK055_0402	-	-	bacterial regulatory helix-turn-helix, AraC family protein	37.0196	39.9197	41.1879	14.6137	102.518	69.0604	47.0496	33.7554	82.462
CP009208	409570	410421	+	852	AIK79029.1	-	VK055_0403	-	-	oxidoreductase, aldo/keto reductase family	88.0713	71.769	71.0111	183.739	38.3585	284.736	87.2788	152.671	84.7064
CP009208	410453	411610	+	1158	AIK79030.1	-	VK055_0404	-	-	alpha/beta hydrolase family protein	41.3914	28.8949	29.8232	13.7106	21.779	42.6425	19.5366	121.858	55.3849
CP009208	411648	412370	+	723	AIK79031.1	-	VK055_0405	-	-	isochorismatase family protein	115.149	87.9098	81.9414	244.739	186.102	119.178	430.036	118.622	101.865
CP009208	413381	414151	-	771	AIK79032.1	budC	VK055_0406	-	-	diacetyl reductase (S-acetoin forming)	159.925	191.456	192.403	278.4	346.894	120.877	397.552	171.277	281.775
CP009208	414175	415854	-	1680	AIK79033.1	alsS	VK055_0407	-	-	acetolactate synthase, catabolic	82.9239	136.476	130.947	43.8412	113.996	45.8704	25.6634	58.0975	95.1318
CP009208	415864	416643	-	780	AIK79034.1	budA	VK055_0408	-	-	alpha-acetolactate decarboxylase	71.0776	123.002	129.21	119.044	60.3336	55.0445	67.3954	50.3757	57.8465
CP009208	416750	417622	+	873	AIK79035.1	-	VK055_0409	-	-	bacterial regulatory helix-turn-helix, lysR family protein	83.0649	124.803	135.652	97.0417	78.0904	84.6903	15.3749	118.254	19.3304
CP009208	417642	418412	-	771	AIK79036.1	bdhA	VK055_0410	-	-	beta-D-hydroxybutyrate dehydrogenase	27.2182	44.7475	51.1772	16.0915	26.3898	15.7149	14.2189	29.4165	28.5974
CP009208	418436	419827	-	1392	AIK79037.1	-	VK055_0411	-	-	citrate transporter family protein	38.5709	73.2101	78.2497	8.04576	6.57293	46.2951	8.55448	25.4452	27.3667
CP009208	419875	420798	-	924	AIK79038.1	-	VK055_0412	-	-	NAD-dependent glycerol-3-phosphate dehydrogenasefamily protein	16.7822	70.544	71.6626	3.94078	3.53173	6.37089	91.556	6.39808	20.706
CP009208	420810	421991	-	1182	AIK79039.1	-	VK055_0413	-	-	acetyl-CoA C-acetyltransferase family protein	0.282054	0.144114	0.723864	0	0	0	0	0	0
CP009208	422001	422657	-	657	AIK79040.1	-	VK055_0414	-	-	3-oxoacid CoA-transferase, B subunit	12.1988	24.7156	23.598	24.9583	37.966	18.7729	0	0	3.18554
CP009208	422659	423366	-	708	AIK79041.1	-	VK055_0415	-	-	3-oxoacid CoA-transferase, A subunit	45.4107	81.9291	82.5205	44.5801	29.2348	37.9705	35.1427	88.1758	82.5344
CP009208	423513	424397	+	885	AIK79042.1	-	VK055_0416	-	-	bacterial regulatory helix-turn-helix, lysR family protein	11.8463	17.8702	23.3808	4.51548	3.04121	2.37846	0	16.988	2.75115
CP009208	424442	424582	-	141	AIK79043.1	-	VK055_0417	-	-	hypothetical protein	3.38465	4.17932	7.09387	11.3297	0	0	6.58926	0.735412	2.82355
CP009208	424872	425780	+	909	AIK79044.1	-	VK055_0418	-	-	hypothetical protein	76.5776	81.4247	84.6921	22.5774	80.0524	59.2917	159.761	240.112	83.186
CP009208	425946	426224	-	279	AIK79045.1	-	VK055_0419	-	-	hypothetical protein	0	0.0720572	0	0	0.0981035	0	0	0	0
CP009208	426468	426617	+	150	AIK79046.1	-	VK055_0420	-	-	putative chromate transporter	0	0.144114	0	0	0	0	0	0	0.144797
CP009208	426672	428093	-	1422	AIK79047.1	-	VK055_0421	-	-	FAD binding domain protein	74.3917	160.327	168.226	30.2947	21.1904	32.8738	76.7591	36.7706	30.0454
CP009208	428120	428935	-	816	AIK79048.1	-	VK055_0422	-	-	binding-protein-dependent transport system innermembrane component family protein	19.8143	38.7668	38.22	46.7968	4.61086	10.6181	7.86087	26.2542	21.3576
CP009208	428937	429767	-	831	AIK79049.1	-	VK055_0423	-	-	ABC transporter family protein	30.1093	47.4857	46.6169	19.4576	44.6371	28.9663	16.0685	43.6834	25.1223
CP009208	429764	430747	-	984	AIK79050.1	-	VK055_0424	-	-	NMT1/THI5 like family protein	156.54	236.996	232.722	192.934	97.613	269.531	58.1473	112.003	135.458
CP009208	430747	431628	-	882	AIK79051.1	-	VK055_0425	-	-	creatinine amidohydrolase family protein	15.7245	30.7684	30.5471	7.47106	0	1.78385	6.12686	15.4436	12.3802
CP009208	431625	432104	-	480	AIK79052.1	-	VK055_0426	-	-	endoribonuclease L-PSP family protein	29.4041	52.6018	40.9707	27.6676	27.1747	11.2977	13.9877	14.3405	29.6834
CP009208	432094	433377	-	1284	AIK79053.1	-	VK055_0427	-	-	amidohydrolase family protein	20.0258	90.5759	81.4347	10.3445	17.07	14.6106	25.5478	5.95683	18.6064
CP009208	433389	434357	-	969	AIK79054.1	-	VK055_0428	-	-	2Fe-2S iron-sulfur cluster binding domain protein	149.066	209.831	222.082	118.305	129.006	153.666	96.0645	263.866	301.323
CP009208	434565	435194	+	630	AIK79055.1	-	VK055_0429	-	-	bacterial regulatory helix-turn-helix, lysR family protein	11.1411	9.51155	12.6676	44.6622	28.1557	127.078	28.6691	12.7962	12.3802
CP009208	435191	435463	+	273	AIK79056.1	-	VK055_0430	-	-	lysR substrate binding domain protein	11.8463	10.9527	11.4371	0.656797	0.392414	5.60638	0	7.20703	9.12222
CP009208	435758	436747	+	990	AIK79057.1	-	VK055_0431	-	-	NMT1/THI5 like family protein	21.0835	30.9846	29.027	0	44.9314	6.71067	16.8778	43.8305	16.2897
CP009208	436759	438177	+	1419	AIK79058.1	-	VK055_0432	-	-	amidohydrolase family protein	80.1738	128.334	121.102	93.5935	123.316	26.1631	101.151	211.872	146.39
CP009208	438198	439187	+	990	AIK79059.1	-	VK055_0433	-	-	2OG-Fe(II) oxygenase superfamily protein	68.5391	62.4016	72.5312	19.2934	23.2505	194.609	86.7008	117.004	109.756
CP009208	439348	439857	-	510	AIK79060.1	-	VK055_0434	-	-	survival SurE family protein	48.0197	39.7756	32.3567	33.825	214.454	111.533	719.154	26.8425	47.5659
CP009208	440642	442150	+	1509	AIK79061.1	-	VK055_0435	-	-	EAL domain protein	200.188	146.42	141.805	243.015	639.929	1269.76	155.599	219.52	657.162
CP009208	442376	443143	-	768	AIK79062.1	-	VK055_0436	-	-	mltA-interacting MipA family protein	135.95	101.457	92.6546	263.211	51.1119	109.579	8.90128	193.34	124.236
CP009208	443283	443981	+	699	AIK79063.1	-	VK055_0437	-	-	transcriptional regulatory, C terminal family protein	142.296	112.625	107.204	44.3338	23.6429	123.935	188.43	116.93	194.318
CP009208	443978	445150	+	1173	AIK79064.1	-	VK055_0438	-	-	HAMP domain protein	108.379	70.9764	74.4856	320.845	51.0138	213.297	758.805	209.151	78.9145
CP009208	445249	446418	+	1170	AIK79065.1	-	VK055_0439	-	-	efflux transporter, RND family, MFP subunit	199.835	135.179	150.781	90.3095	340.615	130.731	249.698	142.743	211.549
CP009208	446402	449488	+	3087	AIK79066.1	-	VK055_0440	-	-	acrB/AcrD/AcrF family protein	756.892	515.425	483.759	342.766	1113.77	833.652	1241.09	1017.52	1440.51
CP009208	450320	450619	+	300	AIK79067.1	-	VK055_0441	-	-	transposase family protein	15.795	11.5292	7.02148	212.063	11.0857	30.5803	4.85524	129.285	1.95476
CP009208	450616	451482	+	867	AIK79068.1	-	VK055_0442	-	-	integrase core domain protein	78.6225	50.2959	48.7885	48.1104	99.8693	161.736	30.9811	30.5196	158.408
CP009208	451582	452817	-	1236	AIK79069.1	csbX	VK055_0443	-	-	alpha-ketoglutarate permease	358.632	225.251	224.615	321.338	301.472	479.94	612.339	324.831	495.351
CP009208	452881	453834	-	954	AIK79070.1	-	VK055_0444	-	-	xylose isomerase-like TIM barrel family protein	59.5839	37.6859	37.5686	36.7806	134.402	448.256	41.2696	93.3237	127.422
CP009208	454151	455032	+	882	AIK79071.1	-	VK055_0445	-	-	helix-turn-helix domain, rpiR family protein	19.1092	11.0248	9.69978	8.86675	192.773	65.5777	119.994	24.195	180.417
CP009208	455044	455970	+	927	AIK79072.1	-	VK055_0446	-	-	pfkB carbohydrate kinase family protein	174.944	100.88	113.43	209.436	178.058	280.234	216.174	144.141	269.323
CP009208	456384	457307	-	924	AIK79073.1	-	VK055_0447	-	-	bacterial regulatory helix-turn-helix, lysR family protein	54.93	44.5314	49.5847	32.9219	139.405	93.3547	127.161	41.992	50.8962
CP009208	457424	458956	+	1533	AIK79074.1	-	VK055_0448	-	-	major Facilitator Superfamily protein	327.606	288.805	268.771	398.84	194.833	129.966	560.896	1464.65	368.726
CP009208	459101	459385	+	285	AIK79075.1	-	VK055_0449	-	-	transcriptional regulator, LuxR family	20.6605	21.2569	19.3996	0.410498	15.8928	4.3322	0	20.3709	1.73757
CP009208	459422	459910	-	489	AIK79076.1	-	VK055_0450	-	-	dinB family protein	65.0134	43.3784	43.649	50.327	228.091	52.8359	38.3796	43.6834	67.0411
CP009208	460028	460555	-	528	AIK79077.1	-	VK055_0451	-	-	putative inner membrane protein	42.4491	41.9373	34.2388	11.6581	28.1557	116.545	710.946	166.644	36.1269
CP009208	460921	461892	-	972	AIK79078.1	-	VK055_0452	-	-	oligopeptide/dipeptide ABC transporter, ATP-binding, C-terminal domain protein	47.244	100.087	103.657	27.3392	45.7162	38.2253	86.0072	52.5819	75.5117
CP009208	461889	462869	-	981	AIK79079.1	-	VK055_0453	-	-	oligopeptide/dipeptide ABC transporter, ATP-binding, C-terminal domain protein	29.4041	51.8091	61.4561	22.249	24.7221	10.873	9.82609	8.89848	47.2039
CP009208	462866	463813	-	948	AIK79080.1	-	VK055_0454	-	-	binding-protein-dependent transport system innermembrane component family protein	50.7697	75.8042	77.743	21.0996	4.51276	21.2363	3.93044	28.3133	26.1359
CP009208	463813	464772	-	960	AIK79081.1	-	VK055_0455	-	-	binding-protein-dependent transport system innermembrane component family protein	53.3082	55.4841	56.1719	26.354	69.2611	12.4869	113.058	50.964	47.8555
CP009208	464816	466519	-	1704	AIK79082.1	-	VK055_0456	-	-	bacterial extracellular solute-binding, 5 Middlefamily protein	130.097	119.903	137.896	97.1238	140.582	207.606	103.694	159.952	167.241
CP009208	466864	467547	-	684	AIK79083.1	-	VK055_0457	-	-	chloramphenicol acetyltransferase family protein	39.9106	39.055	45.0967	35.3849	74.4605	12.0622	13.2941	7.8689	45.0319
CP009208	467579	467962	-	384	AIK79084.1	-	VK055_0458	-	-	glyoxalase family protein	38.7119	37.83	44.5177	47.782	33.7476	18.4331	16.9934	17.2086	38.1541
CP009208	468054	468824	+	771	AIK79085.1	-	VK055_0459	-	-	deoR C terminal sensor domain protein	94.1355	109.743	128.848	7.71736	138.62	128.522	83.6952	63.6866	92.7426
CP009208	468829	469458	-	630	AIK79086.1	-	VK055_0460	-	-	lysE type translocator family protein	117.616	113.418	114.153	252.046	75.2454	76.4506	93.4057	63.7602	143.349
CP009208	469708	470343	+	636	AIK79087.1	cynT	VK055_0461	-	-	carbonate dehydratase carbonic anhydrase	5.07697	4.17932	1.15818	23.3163	0.490517	0	0	15.8849	6.66067
CP009208	470656	470865	-	210	AIK79088.1	-	VK055_0462	-	-	hypothetical protein	16.5002	11.8894	11.2199	6.23957	86.1348	150.353	0	8.23661	0
CP009208	470950	471666	-	717	AIK79089.1	-	VK055_0463	-	-	hypothetical protein	23.8336	19.3834	20.1958	38.0942	0.0981035	96.2429	0	36.4764	89.7019
CP009208	471712	472146	-	435	AIK79090.1	-	VK055_0464	-	-	transcriptional regulatory, C terminal family protein	65.507	39.4874	45.3139	54.5141	194.343	47.2295	42.1944	222.683	75.8737
CP009208	472785	473621	-	837	AIK79091.1	-	VK055_0465	-	-	metallo-beta-lactamase superfamily protein	40.0517	39.055	36.1932	4.10498	0.882931	14.8654	3.81483	108.326	25.5567
CP009208	473629	474144	-	516	AIK79092.1	-	VK055_0466	-	-	putative aBC-type sugar transport system protein	115.219	116.589	123.998	192.934	42.2826	356.175	102.191	201.723	165.069
CP009208	474300	475184	+	885	AIK79093.1	-	VK055_0468	-	-	bacterial regulatory helix-turn-helix, lysR family protein	25.5259	38.6947	33.5873	12.0686	12.7535	57.5079	0	33.3877	17.0137
CP009208	475181	476107	-	927	AIK79094.1	-	VK055_0467	-	-	bacterial regulatory helix-turn-helix, AraC family protein	26.1605	41.3608	53.0593	7.30686	50.229	0.16989	19.3054	0.0735412	47.9279
CP009208	476218	476958	+	741	AIK79095.1	-	VK055_0469	-	-	short chain dehydrogenase family protein	28.0644	34.7316	40.6088	11.0013	171.877	50.8821	28.9003	16.6938	29.1766
CP009208	478297	478467	+	171	AIK79096.1	-	VK055_0470	-	-	hypothetical protein	18.4745	15.5644	16.2869	0	39.7319	16.6492	0	25.4452	24.2535
CP009208	478654	478730	-	77	-	-	VK055_0471	-	-	tRNA-Val	0.141027	0.576458	0.579091	0	0	0	0	0	0
CP009208	478735	478811	-	77	-	-	VK055_0472	-	-	tRNA-Val	0	0	0	0	0	0	0	0	0
CP009208	478816	478892	-	77	-	-	VK055_0473	-	-	tRNA-Val	0	0	0	0	0	0	0	0	0
CP009208	479147	479725	+	579	AIK79097.1	-	VK055_0474	-	-	putative lysine decarboxylase family protein	61.9108	60.1678	64.9306	83.249	107.227	16.3944	133.519	34.4908	183.241
CP009208	479865	480272	-	408	AIK79098.1	-	VK055_0475	-	-	acid shock repeat family protein	26.0195	20.3201	25.1905	20.7712	70.9288	76.9603	53.0609	2.5004	18.4616
CP009208	480448	481821	-	1374	AIK79099.1	-	VK055_0476	-	-	MATE efflux family protein	117.969	100.952	107.566	146.466	166.972	131.155	129.358	309.535	235.513
CP009208	482051	482686	+	636	AIK79100.1	ribE	VK055_0477	-	-	riboflavin synthase, alpha subunit	0	0	0	0	0.0981035	0	0	0	0.0723986
CP009208	482722	483870	-	1149	AIK79101.1	cfa	VK055_0478	-	-	cfa	189.54	129.703	128.558	1236.26	337.672	233.429	107.393	472.208	521.487
CP009208	484163	485272	-	1110	AIK79102.1	-	VK055_0479	-	-	drug resistance transporter, Bcr/CflA subfamily protein	191.585	139.575	165.113	773.788	340.713	340.12	1365.13	367.338	253.105
CP009208	486388	487362	-	975	AIK79103.1	-	VK055_0480	-	-	periplasmic binding and sugar binding domain of LacI family protein	49.0774	48.6386	39.4506	37.6016	18.7378	33.8082	19.421	73.247	36.4165
CP009208	487966	489132	+	1167	AIK79104.1	-	VK055_0481	-	-	major Facilitator Superfamily protein	129.392	89.6392	91.0621	65.105	81.524	72.2034	18.0338	122.74	320.219
CP009208	489195	489776	-	582	AIK79105.1	sodB	VK055_0482	-	-	sodB	88.706	59.7354	75.7886	21.9206	12.4591	50.2026	8.90128	67.0695	47.2039
CP009208	490245	490730	+	486	AIK79106.1	-	VK055_0484	-	-	bacterial regulatory helix-turn-helix, AraC family protein	44.9876	33.7228	31.0538	119.619	64.1597	15.0353	40.576	112.959	75.3669
CP009208	490685	491557	-	873	AIK79107.1	-	VK055_0483	-	-	hypothetical protein	17.5579	15.2041	18.8929	1.47779	13.0478	99.046	305.88	2.27978	32.9414
CP009208	491898	492245	+	348	AIK79108.1	grxD	VK055_0485	-	-	monothiol glutaredoxin, Grx4 family	48.9364	35.4522	40.0297	32.8398	1.76586	40.0092	13.1785	25.4452	125.032
CP009208	492293	492940	-	648	AIK79109.1	rnt	VK055_0486	-	-	ribonuclease T	0	0	0	0	0	0	0	0	0.144797
CP009208	493078	493485	-	408	AIK79110.1	gloA	VK055_0487	-	-	lactoylglutathione lyase	37.3721	26.5171	29.027	73.397	51.0138	34.3178	15.1437	10.8105	12.525
CP009208	493564	494661	-	1098	AIK79111.1	onr	VK055_0488	-	-	pentaerythritol tetranitrate reductase	65.5775	58.5825	65.003	31.6083	74.9511	20.5567	671.758	102.663	156.598
CP009208	494715	495251	-	537	AIK79112.1	ydhM	VK055_0489	-	-	nemR DNA binding transcriptional repressor	119.379	95.4038	114.081	125.12	264.781	60.9057	126.699	151.054	196.852
CP009208	495457	495696	+	240	AIK79113.1	-	VK055_0490	-	-	hypothetical protein	0.0705135	0	0.0723864	0	0	0	0	0	0
CP009208	495745	496641	+	897	AIK79114.1	-	VK055_0491	-	-	aldo/keto reductase family protein	76.9302	63.7706	70.1425	49.4239	759.517	208.54	72.5975	68.0256	174.263
CP009208	496795	497232	+	438	AIK79115.1	sodC	VK055_0493	-	-	superoxide dismutase	54.4364	58.2222	59.1397	56.7308	36.2002	102.274	59.6501	25.2246	68.8511
CP009208	497225	499249	-	2025	AIK79116.1	-	VK055_0492	-	-	fusaric acid resistance family protein	79.8213	86.6128	79.8422	73.5612	268.019	73.8173	105.891	20.1503	124.888
CP009208	499249	500145	-	897	AIK79117.1	-	VK055_0494	-	-	efflux transporter, RND family, MFP subunit	35.4683	35.0919	38.8715	25.8614	79.9543	41.6231	25.0854	183.853	101.937
CP009208	500156	500365	-	210	AIK79118.1	-	VK055_0495	-	-	hypothetical protein	11.4232	9.00715	12.2333	0	82.4069	1.01934	0	6.98641	36.1993
CP009208	500571	501005	+	435	AIK79119.1	slyA	VK055_0496	-	-	transcriptional regulator slyA	39.276	26.9494	31.85	0	0	0	0	0	0
CP009208	501039	502400	-	1362	AIK79120.1	-	VK055_0497	-	-	diguanylate cyclase domain protein	129.815	118.174	117.917	131.77	369.163	177.365	119.3	304.387	237.25
CP009208	502623	503063	-	441	AIK79121.1	pcp	VK055_0498	-	-	outer membrane lipoprotein pcp	57.68	42.5138	47.9922	77.1736	273.414	156.724	136.062	5.0008	34.8961
CP009208	503385	504482	+	1098	AIK79122.1	anmK	VK055_0499	-	-	anhydro-N-acetylmuramic acid kinase	86.8726	79.0468	86.0675	23.891	27.9595	317.695	389.807	108.253	176.363
CP009208	504575	504898	+	324	AIK79123.1	ydhA	VK055_0500	-	-	inhibitor of c-type lysozyme, predicted lipoprotein	104.289	85.9643	88.9629	307.956	111.249	210.579	51.3269	435.364	175.856
CP009208	504956	505612	+	657	AIK79124.1	pdxH	VK055_0501	-	-	pyridoxamine 5'-phosphate oxidase	2.53849	2.30583	1.5925	0	0	0	0	0	0
CP009208	505737	507011	+	1275	AIK79125.1	tyrS	VK055_0502	-	-	tyrosine--tRNA ligase	0.141027	0.144114	0.144773	0.0820996	0	0	0	0.147082	0
CP009208	507073	507933	+	861	AIK79126.1	-	VK055_0503	-	-	pyridoxal kinase	49.712	40.4962	43.8662	152.705	12.5572	66.0873	5.43325	23.239	25.2671
CP009208	507976	508581	-	606	AIK79127.1	bphK	VK055_0504	-	-	glutathione S-transferase	136.796	107.942	107.856	73.3149	428.516	193.93	165.541	174.66	444.672
CP009208	508692	510164	-	1473	AIK79128.1	tppB	VK055_0505	-	-	tppB peptide POT Transporter	187.777	153.626	143.904	152.541	665.436	109.834	149.472	312.403	290.174
CP009208	510141	510356	+	216	AIK79129.1	-	VK055_0506	-	-	hypothetical protein	101.821	59.3751	68.2604	138.256	142.054	206.417	272.818	124.946	244.78
CP009208	510387	510644	+	258	AIK79130.1	-	VK055_0507	-	-	hypothetical protein	1.5513	0.0720572	0.506705	0	0	0	0	16.1055	0.0723986
CP009208	510804	511439	-	636	AIK79131.1	nth	VK055_0508	-	-	endonuclease III	56.9749	38.6947	42.9975	56.895	122.335	68.8056	74.1003	90.0144	143.928
CP009208	511441	512139	-	699	AIK79132.1	-	VK055_0509	-	-	electron transport complex, RnfABCDGE type, E subunit	73.6866	55.2679	60.0807	124.873	122.531	24.0395	35.9519	14.4141	51.9822
CP009208	512142	512762	-	621	AIK79133.1	-	VK055_0510	-	-	electron transport complex, RnfABCDGE type, G subunit	34.7631	34.9478	29.606	24.712	4.31655	52.7509	10.2885	16.3997	275.332
CP009208	512773	513825	-	1053	AIK79134.1	-	VK055_0511	-	-	electron transport complex, RnfABCDGE type, D subunit	24.6092	26.0847	25.3353	2.87349	7.65207	8.91924	16.1841	2.57394	13.8281
CP009208	513826	515985	-	2160	AIK79135.1	-	VK055_0512	-	-	electron transport complex, RnfABCDGE type, C subunit	53.8723	69.9676	72.6036	8.70255	0.0981035	3.73759	3.93044	32.7258	8.97743
CP009208	515978	516535	-	558	AIK79136.1	-	VK055_0513	-	-	electron transport complex, RnfABCDGE type, B subunit	19.8848	20.176	16.1422	5.50067	0	0	3.46803	0.588329	3.54753
CP009208	516556	517137	-	582	AIK79137.1	-	VK055_0514	-	-	electron transport complex, RnfABCDGE type, A subunit	34.2696	29.1832	30.2575	0	0	2.12363	13.4097	3.52998	0
CP009208	517216	517656	-	441	AIK79138.1	-	VK055_0515	-	-	hypothetical protein	92.9368	79.4071	84.0406	287.595	55.036	39.4145	82.0767	102.737	142.336
CP009208	517732	518001	-	270	AIK79139.1	-	VK055_0516	-	-	hemolysin expression modulating family protein	58.3147	46.549	59.1397	42.6097	155.886	33.2985	36.9923	73.3205	80.4348
CP009208	518164	519534	-	1371	AIK79140.1	-	VK055_0517	-	-	beta-galactosidase	225.361	190.952	201.09	411.073	144.31	369.341	268.194	312.623	412.382
CP009208	519978	521018	+	1041	AIK79141.1	-	VK055_0518	-	-	putative oxidoreductase	211.188	157.013	181.183	227.908	149.804	76.4506	83.1172	836.898	573.035
CP009208	521054	522055	-	1002	AIK79142.1	add	VK055_0519	-	-	adenosine deaminase	88.2829	65.3559	80.2042	72.3297	15.4022	32.0243	135.484	209.004	100.344
CP009208	522213	523367	-	1155	AIK79143.1	-	VK055_0520	-	-	major Facilitator Superfamily protein	156.399	114.643	120.306	277.579	231.524	407.652	250.161	276.662	214.589
CP009208	523642	524025	+	384	AIK79144.1	-	VK055_0521	-	-	hypothetical protein	84.4752	56.4929	60.0807	115.843	156.279	78.999	35.3739	77.8801	273.16
CP009208	524269	524454	+	186	AIK79145.1	-	VK055_0522	-	-	hypothetical protein	21.4361	12.8262	13.1019	19.6218	28.45	54.7047	13.1785	54.1263	24.4707
CP009208	524464	524826	-	363	AIK79146.1	-	VK055_0523	-	-	putative rND multidrug efflux transporter MexD	26.09	18.3746	18.6033	1.06729	21.0922	77.7248	84.1576	44.0511	0.434392
CP009208	525086	525613	+	528	AIK79147.1	-	VK055_0524	-	-	prokaryotic cytochrome b561 family protein	49.5005	35.0919	38.22	43.677	325.409	28.3717	10.1729	36.4764	74.4982
CP009208	525718	525993	+	276	AIK79148.1	-	VK055_0525	-	-	metal-sensitive transcriptional repressor familyprotein	93.8534	71.3366	65.1478	30.7052	50.1309	42.7274	82.6548	45.522	213.069
CP009208	526018	527136	+	1119	AIK79149.1	-	VK055_0526	-	-	S-(hydroxymethyl)glutathione dehydrogenase/classIII alcohol dehydrogenase	239.252	169.334	191.969	310.254	542.218	379.45	258.946	205.106	327.604
CP009208	527206	529578	-	2373	AIK79150.1	quiA	VK055_0527	-	-	quinate/shikimate dehydrogenase (Pyrroloquinoline-quinone)	171.841	117.381	151.65	34.4818	67.8876	179.319	194.441	229.963	151.168
CP009208	529879	530802	-	924	AIK79151.1	-	VK055_0528	-	-	bacterial regulatory helix-turn-helix, lysR family protein	146.809	117.165	120.161	86.0404	117.528	111.618	209.469	230.11	448.871
CP009208	530980	531600	-	621	AIK79152.1	pcaG	VK055_0529	-	-	protocatechuate 3,4-dioxygenase, alpha subunit	107.604	99.439	105.395	953.012	234.369	213.212	138.143	62.5835	227.042
CP009208	531597	532337	-	741	AIK79153.1	pcaH	VK055_0530	-	-	protocatechuate 3,4-dioxygenase, beta subunit	74.5328	70.3999	62.5419	138.42	145.782	39.1597	24.8542	155.172	90.8602
CP009208	532577	533920	+	1344	AIK79154.1	-	VK055_0531	-	-	hypothetical protein	88.847	103.618	105.25	85.5478	168.738	42.8973	517.777	74.203	195.187
CP009208	533962	535467	+	1506	AIK79155.1	-	VK055_0532	-	-	alpha/beta hydrolase fold family protein	46.821	110.031	107.132	31.9367	12.8516	34.1479	40.6916	63.466	56.1813
CP009208	535514	536596	-	1083	AIK79156.1	xylB	VK055_0533	-	-	benzyl alcohol dehydrogenase	59.6544	69.5352	66.0888	62.3136	80.6411	56.0638	238.601	113.106	67.4031
CP009208	537040	538695	+	1656	AIK79157.1	-	VK055_0534	-	-	glucan biosynthesis protein D	177.341	183.602	175.103	192.606	288.719	151.797	537.776	82.9544	338.97
CP009208	538749	539327	+	579	AIK79158.1	rimL	VK055_0536	-	-	ribosomal-protein-L12-serine acetyltransferase	71.8532	84.7393	75.1371	56.074	218.378	52.4112	143.692	49.8609	84.7064
CP009208	539313	540293	-	981	AIK79159.1	-	VK055_0535	-	-	putative transferase	13.2565	12.1777	10.496	0	4.70897	0	10.6353	44.3453	8.83263
CP009208	540405	541409	+	1005	AIK79160.1	tdt	VK055_0537	-	-	C4-dicarboxylate transporter/malic acid transport family protein	27.1477	47.2695	56.2443	2.05249	19.1302	5.77627	22.6578	9.48681	14.7693
CP009208	541412	542002	+	591	AIK79161.1	tehB2	VK055_0538	-	-	tellurite resistance protein TehB	57.539	74.0028	76.3677	304.754	89.3723	21.661	52.8297	58.5388	78.7697
CP009208	542028	542141	+	114	AIK79162.1	-	VK055_0539	-	-	hypothetical protein	6.2757	7.42189	8.25205	2.05249	2.25638	0	4.50844	0	0
CP009208	542263	542931	+	669	AIK79163.1	-	VK055_0540	-	-	hypothetical protein	64.0968	61.8251	63.8448	95.5639	13.0478	79.3388	19.8834	47.7282	191.06
CP009208	542978	543844	-	867	AIK79164.1	-	VK055_0541	-	-	eamA-like transporter family protein	68.116	78.9027	78.684	51.3122	40.9091	45.1908	82.6548	68.5404	101.43
CP009208	544055	544924	+	870	AIK79165.1	-	VK055_0543	-	-	bacterial regulatory helix-turn-helix, AraC family protein	52.039	57.6458	58.7778	178.402	14.9117	205.652	35.4895	32.6523	31.783
CP009208	544901	546067	-	1167	AIK79166.1	-	VK055_0542	-	-	benzoate transporter family protein	21.5066	29.7596	27.2173	2.29879	23.8391	24.9739	16.9934	8.82494	4.19912
CP009208	546253	546822	+	570	AIK79167.1	-	VK055_0544	-	-	transcriptional regulator, HTH_3 family	78.6225	65.6441	65.7993	1.39569	321.877	16.8191	140.918	41.9185	72.9778
CP009208	546833	547000	-	168	AIK79168.1	-	VK055_0545	-	-	hypothetical protein	14.3848	12.4659	10.7856	0	9.90845	2.97308	3.69923	0.147082	5.57469
CP009208	547034	548995	+	1962	AIK79169.1	-	VK055_0546	-	-	putative peptidase	122.552	97.8537	109.738	362.47	96.5338	133.534	99.4169	159.658	123.512
CP009208	549008	549238	-	231	AIK79170.1	-	VK055_0547	-	-	hypothetical protein	79.8918	56.2767	61.3113	29.3916	10.7914	27.3523	5.08645	77.5859	66.6791
CP009208	549387	549689	-	303	AIK79171.1	-	VK055_0548	-	-	hypothetical protein	35.9619	22.5539	30.2575	74.6285	0	82.9914	1.15601	14.4876	78.9869
CP009208	549785	549910	-	126	AIK79172.1	-	VK055_0549	-	-	hypothetical protein	31.0259	16.2129	21.7883	225.281	184.631	50.8821	32.4839	4.85372	31.5658
CP009208	549910	550920	-	1011	AIK79173.1	cydB2	VK055_0550	-	-	cytochrome d ubiquinol oxidase, subunit II	132.565	111.689	112.416	54.9246	236.822	62.0949	678.694	371.383	83.0412
CP009208	550920	552317	-	1398	AIK79174.1	-	VK055_0551	-	-	bacterial Cytochrome Ubiquinol Oxidase family protein	267.951	212.929	206.301	313.374	190.321	42.9822	116.873	233.787	316.816
CP009208	553005	554417	+	1413	AIK79175.1	-	VK055_0552	-	-	fused predicted DNA-binding transcriptional regulator and predicted amino transferase	236.22	181.152	175.899	200.569	284.304	456.07	178.604	528.099	322.029
CP009208	554722	555867	+	1146	AIK79176.1	-	VK055_0553	-	-	bacterial extracellular solute-binding family protein	147.796	149.375	143.615	41.8708	119	265.369	119.416	60.8921	261.649
CP009208	555884	556897	+	1014	AIK79177.1	-	VK055_0554	-	-	ABC transporter family protein	37.3721	61.2486	62.1799	124.299	10.6933	57.338	55.1417	12.7226	27.4391
CP009208	556899	557828	+	930	AIK79178.1	-	VK055_0555	-	-	binding-protein-dependent transport system innermembrane component family protein	153.085	235.555	219.982	68.3068	309.811	144.492	245.768	133.036	260.852
CP009208	557818	558624	+	807	AIK79179.1	-	VK055_0556	-	-	binding-protein-dependent transport system innermembrane component family protein	73.8981	91.0803	100.038	130.785	77.9923	10.1085	33.4087	72.2174	94.4078
CP009208	558647	560074	+	1428	AIK79180.1	ydcW	VK055_0557	-	-	1-pyrroline dehydrogenase	90.0457	135.972	136.159	87.5181	28.5481	66.7669	107.162	119.137	80.5796
CP009208	560416	560538	-	123	AIK79181.1	-	VK055_0558	-	-	hypothetical protein	12.7629	17.582	14.7668	0.0820996	1.47155	9.76869	3.46803	8.16307	0.0723986
CP009208	561022	561273	+	252	AIK79182.1	-	VK055_0559	-	-	hypothetical protein	43.8594	56.2046	52.8421	43.677	178.941	53.1757	61.4998	67.2902	39.1676
CP009208	561612	561785	+	174	AIK79183.1	-	VK055_0560	-	-	hypothetical protein	13.3976	13.5468	14.1154	4.92597	11.4781	18.6879	21.3862	50.4492	46.1179
CP009208	561874	562623	+	750	AIK79184.1	-	VK055_0561	-	-	alpha/beta hydrolase fold family protein	52.7441	88.6304	85.4884	26.8466	35.6116	22.1707	40.9228	53.0232	72.6158
CP009208	562637	564070	-	1434	AIK79185.1	-	VK055_0562	-	-	aldehyde dehydrogenase family protein	84.3341	226.908	204.057	42.9381	41.5959	72.9679	64.8522	23.9009	54.3713
CP009208	564340	565938	+	1599	AIK79186.1	-	VK055_0563	-	-	dppA	205.053	246.796	238.513	277.168	177.371	369.172	232.821	175.101	230.807
CP009208	565955	566188	+	234	AIK79187.1	-	VK055_0564	-	-	hypothetical protein	48.1607	58.5105	61.2389	3.28398	57.2924	153.156	44.8532	141.273	41.1948
CP009208	566197	566646	-	450	AIK79188.1	-	VK055_0565	-	-	putative inner membrane protein	8.46162	12.538	13.9706	6.81426	0	19.8772	12.0225	2.13269	0
CP009208	566643	567161	-	519	AIK79189.1	-	VK055_0566	-	-	putative acyltransferase	30.6029	38.2624	40.6088	73.5612	1.66776	15.2052	5.20205	37.5795	66.9687
CP009208	567324	567905	+	582	AIK79190.1	-	VK055_0567	-	-	helix-turn-helix family protein	56.9044	68.9588	74.1961	24.4657	122.335	128.607	6.47366	38.3885	84.1996
CP009208	567971	569008	+	1038	AIK79191.1	-	VK055_0568	-	-	zinc-binding dehydrogenase family protein	126.36	141.16	147.668	173.066	124.788	81.0377	308.655	70.8201	140.236
CP009208	569072	570007	-	936	AIK79192.1	-	VK055_0569	-	-	ribonucleoside hydrolase 1	103.161	131.793	136.955	105.005	27.5671	39.0748	72.1351	63.3189	64.9415
CP009208	570026	570199	+	174	AIK79193.1	-	VK055_0570	-	-	hypothetical protein	6.69878	7.63807	7.38342	3.28398	7.16155	5.2666	0	0	5.50229
CP009208	570289	570588	+	300	AIK79194.1	-	VK055_0571	-	-	hypothetical protein	20.3079	20.5363	23.236	25.8614	42.675	41.6231	17.8026	7.13349	86.8059
CP009208	570686	572392	-	1707	AIK79195.1	-	VK055_0572	-	-	amidohydrolase family protein	138.488	122.137	118.424	152.295	630.903	188.918	231.433	224.08	117.648
CP009208	572579	574684	-	2106	AIK79196.1	-	VK055_0573	-	-	tonB dependent receptor family protein	305.605	303.505	272.39	2783.5	805.528	686.612	195.135	267.984	384.219
CP009208	574943	576004	+	1062	AIK79197.1	-	VK055_0574	-	-	hypothetical protein	162.534	170.776	154.328	151.556	208.862	92.2504	72.2507	252.614	220.019
CP009208	576152	576394	+	243	AIK79198.1	-	VK055_0575	-	-	putative lipoprotein	44.353	39.4874	40.8983	30.2126	82.505	41.3683	99.0701	60.9656	52.9234
CP009208	576445	577899	-	1455	AIK79199.1	-	VK055_0576	-	-	amino acid permease family protein	220.637	250.255	240.106	92.8546	243.885	157.743	427.146	440.438	295.097
CP009208	578089	578976	-	888	AIK79200.1	-	VK055_0577	-	-	bacterial regulatory helix-turn-helix, lysR family protein	36.7375	62.4736	60.7322	80.1292	11.9686	35.0823	42.888	29.3429	137.268
CP009208	579250	579801	+	552	AIK79201.1	-	VK055_0578	-	-	shikimate kinase family protein	5.35902	12.538	14.8392	7.14266	0	2.71824	0	3.23581	5.50229
CP009208	579893	580900	+	1008	AIK79202.1	-	VK055_0579	-	-	luciferase oxidoreductase, group 1 family protein	13.2565	31.0567	27.2897	13.1359	8.535	15.7149	0	25.5188	16.5793
CP009208	580890	582011	+	1122	AIK79203.1	-	VK055_0580	-	-	hypothetical protein	33.776	46.8372	54.4346	24.5478	7.75017	45.7005	49.3617	30.446	32.0726
CP009208	582093	583349	+	1257	AIK79204.1	-	VK055_0581	-	-	putative monooxygenase moxC	61.1352	68.9588	69.491	26.1898	10.9876	68.8056	56.5289	76.1151	83.0412
CP009208	583367	584299	+	933	AIK79205.1	-	VK055_0582	-	-	bacterial extracellular solute-binding, 3 familyprotein	49.571	50.0077	46.3273	39.2436	8.535	3.65264	20.6926	12.2078	74.4982
CP009208	584311	584820	+	510	AIK79206.1	-	VK055_0583	-	-	acetyltransferase family protein	97.2381	106.212	98.3008	179.47	54.9379	66.512	14.1033	103.767	166.444
CP009208	584830	585756	+	927	AIK79207.1	-	VK055_0584	-	-	amino ABC transporter, permease, 3-TM region, His/Glu/Gln/Arg/opine family domain protein	119.309	128.406	116.18	80.3755	617.758	214.232	147.507	136.566	383.423
CP009208	585740	586519	+	780	AIK79208.1	-	VK055_0585	-	-	ABC transporter family protein	45.4107	37.3256	43.3595	1.23149	28.7443	77.3001	39.3044	46.1103	32.0726
CP009208	586531	587409	+	879	AIK79209.1	-	VK055_0586	-	-	bacterial extracellular solute-binding, 3 familyprotein	119.45	137.701	141.443	44.9085	38.5547	53.6853	42.4256	117.004	96.4349
CP009208	587487	588104	+	618	AIK79210.1	-	VK055_0587	-	-	glutathione S-transferase, N-terminal domain protein	95.3342	112.337	134.856	61.4105	58.3716	116.205	24.045	326.817	76.2357
CP009208	588175	588402	+	228	AIK79211.1	pptA	VK055_0588	-	-	tautomerase pptA	74.6033	86.1804	82.0862	66.8291	71.0269	54.1101	252.704	83.2486	116.707
CP009208	588582	588878	+	297	AIK79212.1	-	VK055_0589	-	-	helix-turn-helix family protein	14.8783	13.1144	15.3459	2.70929	4.41466	4.3322	0.809207	30.8873	5.50229
CP009208	589116	589403	+	288	AIK79213.1	-	VK055_0590	-	-	putative membrane protein	7.827	8.50275	6.80432	3.28398	26.8804	5.60638	4.85524	7.64828	27.5115
CP009208	589444	591060	-	1617	AIK79214.1	scrY	VK055_0591	-	-	sucrose porin	54.0133	86.0363	84.475	107.961	45.4219	104.652	10.4041	163.923	167.53
CP009208	591104	592486	-	1383	AIK79215.1	gph	VK055_0592	-	-	sugar (Glycoside-Pentoside-Hexuronide) transporter domain protein	145.328	234.042	200.872	140.801	411.446	279.47	165.772	238.2	204.309
CP009208	592510	594078	-	1569	AIK79216.1	-	VK055_0593	-	-	bacterial alpha-L-rhamnosidase family protein	48.7953	69.3911	70.3596	17.4051	27.1747	125.549	44.3908	35.741	47.8555
CP009208	594283	595107	+	825	AIK79217.1	-	VK055_0594	-	-	cupin domain protein	96.3214	131.649	124.867	41.3782	51.0138	68.8056	133.172	188.192	208.436
CP009208	595162	595743	-	582	AIK79218.1	-	VK055_0595	-	-	flavin reductase domain protein, FMN-binding protein	20.731	33.2904	29.2441	21.3459	39.6338	1.27418	48.3212	50.8169	0.579189
CP009208	595955	596659	+	705	AIK79219.1	-	VK055_0596	-	-	ABC transporter family protein	10.0129	22.7701	26.2039	18.8008	2.06017	29.2211	0	0	6.22628
CP009208	596656	597624	+	969	AIK79220.1	-	VK055_0597	-	-	bacterial extracellular solute-binding family protein	24.9618	56.709	59.3569	6.40377	0.490517	14.8654	23.5826	47.7282	79.7109
CP009208	597682	599337	+	1656	AIK79221.1	-	VK055_0598	-	-	binding-protein-dependent transport system innermembrane component family protein	13.4681	52.0974	54.9413	31.9367	15.9909	10.788	8.32328	21.474	37.2853
CP009208	599414	600259	+	846	AIK79222.1	-	VK055_0599	-	-	arylamine N-acetyltransferase	17.6284	26.7332	22.0055	8.78465	0.490517	74.0722	16.4153	4.55955	52.4166
CP009208	600811	601491	-	681	AIK79223.1	narI2	VK055_0600	-	-	respiratory nitrate reductase, gamma subunit	115.29	101.673	93.9576	549.821	215.239	253.986	84.5044	85.6019	170.933
CP009208	601488	602183	-	696	AIK79224.1	narJ2	VK055_0601	-	-	nitrate reductase molybdenum cofactor assembly chaperone	41.5324	33.0022	34.8179	12.8075	29.0386	2.29352	50.2865	1.76499	57.4845
CP009208	602183	603727	-	1545	AIK79225.1	narH2	VK055_0602	-	-	nitrate reductase, beta subunit	236.573	213.361	224.398	309.844	831.329	457.684	307.846	606.42	387.477
CP009208	603724	607464	-	3741	AIK79226.1	-	VK055_0603	-	-	nitrate reductase, alpha subunit	566.223	546.626	529.579	812.375	647.679	289.918	268.194	818.513	873.996
CP009208	607579	608961	-	1383	AIK79227.1	narK2	VK055_0604	-	-	narK MFS nitrate/nitrite antiporter	132.283	128.046	121.971	42.9381	56.1152	40.0092	134.906	111.709	146.462
CP009208	609136	609711	-	576	AIK79228.1	-	VK055_0605	-	-	bacterial regulatory, tetR family protein	22.0707	49.2871	51.322	0.0820996	0.686724	22.8502	24.3918	2.20623	22.878
CP009208	609850	611334	+	1485	AIK79229.1	-	VK055_0607	-	-	major Facilitator Superfamily protein	40.9683	104.915	107.783	55.8277	6.96535	18.7729	7.86087	23.0184	50.7514
CP009208	611329	612126	-	798	AIK79230.1	-	VK055_0606	-	-	bacterial transcriptional regulator family protein	83.5585	125.596	141.805	124.135	34.14	64.983	22.6578	39.5651	63.8556
CP009208	612380	613498	+	1119	AIK79231.1	catB	VK055_0608	-	-	muconate cycloisomerase	52.9556	75.9483	82.0138	24.4657	34.0419	48.3338	5.31765	84.4252	93.0322
CP009208	613518	613808	+	291	AIK79232.1	catC	VK055_0609	-	-	muconolactone delta-isomerase	8.3911	7.06161	6.9491	0	1.96207	1.27418	4.97085	1.02958	11.5838
CP009208	613875	614801	+	927	AIK79233.1	catA	VK055_0610	-	-	catechol 1,2-dioxygenase	83.2059	89.7112	96.9254	83.0027	15.6966	25.4835	41.6164	31.4021	114.462
CP009208	614911	616293	+	1383	AIK79234.1	cbdA	VK055_0611	-	-	2-halobenzoate 1,2-dioxygenase large subunit	167.681	165.371	160.625	156.071	184.042	281.168	235.826	145.023	169.268
CP009208	616293	616778	+	486	AIK79235.1	benB	VK055_0612	-	-	benzoate 1,2-dioxygenase, small subunit	108.591	115.436	101.775	127.09	137.639	195.289	13.1785	95.9712	277.938
CP009208	616788	617804	+	1017	AIK79236.1	benC	VK055_0613	-	-	benzoate 1,2-dioxygenase electron transfer component	84.5457	86.9731	82.7377	45.1548	25.4088	72.2034	46.356	5.0008	132.924
CP009208	617814	618587	+	774	AIK79237.1	-	VK055_0615	-	-	short chain dehydrogenase family protein	40.6863	47.6298	52.6249	1.88829	59.1564	62.6046	19.421	62.4364	29.3214
CP009208	618584	619462	-	879	AIK79238.1	-	VK055_0614	-	-	aromatic amino acid exporter	143.283	133.234	122.623	664.103	156.573	58.2724	74.1003	45.7426	326.807
CP009208	619688	620275	+	588	AIK79239.1	-	VK055_0616	-	-	molybdopterin oxidoreductase family protein	91.315	79.335	71.0835	65.926	82.8974	90.8913	403.679	143.332	122.281
CP009208	620324	622735	+	2412	AIK79240.1	-	VK055_0617	-	-	formate dehydrogenase, alpha subunit	293.407	233.97	232.722	157.303	297.548	455.476	322.874	427.495	398.409
CP009208	622747	623631	+	885	AIK79241.1	fdxH2	VK055_0618	-	-	formate dehydrogenase, beta subunit	99.424	68.2382	67.9709	268.958	86.9197	238.441	56.7601	1549.51	176.508
CP009208	623624	624280	+	657	AIK79242.1	-	VK055_0619	-	-	formate dehydrogenase, gamma subunit	246.445	186.412	170.832	151.884	563.31	197.582	34.3335	515.156	303.205
CP009208	624333	624659	-	327	AIK79243.1	-	VK055_0620	-	-	ccdB family protein	8.46162	5.76458	6.51478	9.93405	15.6966	4.75693	0.578005	40.8153	19.6924
CP009208	624656	624844	-	189	AIK79244.1	-	VK055_0621	-	-	hypothetical protein	28.9105	20.7525	16.9384	72.9044	59.0583	36.6114	5.08645	78.0272	46.1903
CP009208	625020	625838	-	819	AIK79245.1	ppk2	VK055_0622	-	-	polyphosphate kinase 2	100.2	91.873	94.8986	37.0269	20.2093	59.4616	15.8373	64.9368	77.2493
CP009208	625906	626346	-	441	AIK79246.1	-	VK055_0623	-	-	glyoxalase/Bleomycin resistance /Dioxygenase superfamily protein	0.0705135	0	0	0.0820996	0	0	0.115601	0	0.0723986
CP009208	626611	627765	+	1155	AIK79247.1	-	VK055_0624	-	-	sugar (and other) transporter family protein	196.662	277.997	275.792	313.62	99.8693	240.395	220.567	327.92	411.514
CP009208	627772	628863	-	1092	AIK79248.1	-	VK055_0625	-	-	hypothetical protein	55.8467	121.488	120.379	31.6904	110.268	32.2792	19.999	142.964	19.1856
CP009208	628873	629859	-	987	AIK79249.1	-	VK055_0626	-	-	luciferase-like monooxygenase family protein	22.9169	76.0924	71.2282	14.7779	12.1648	34.3178	1.27161	0.0735412	10.2082
CP009208	629859	631475	-	1617	AIK79250.1	nikE	VK055_0627	-	-	nickel import ATP-binding protein NikE	13.5386	49.143	47.9922	13.3822	9.02552	34.8275	0	1.91207	7.52945
CP009208	631472	632320	-	849	AIK79251.1	-	VK055_0628	-	-	binding-protein-dependent transport system innermembrane component family protein	27.9233	69.8234	73.9789	52.5437	4.90517	29.476	7.39847	59.5683	63.6384
CP009208	632317	633261	-	945	AIK79252.1	-	VK055_0629	-	-	binding-protein-dependent transport system innermembrane component family protein	12.4104	28.8949	30.6918	19.786	0.196207	44.2564	0.693606	13.9728	15.2761
CP009208	633272	634894	-	1623	AIK79253.1	-	VK055_0630	-	-	bacterial extracellular solute-binding, 5 Middlefamily protein	141.732	169.983	162.58	261.733	93.6888	116.545	154.674	44.4189	95.4937
CP009208	635064	636074	-	1011	AIK79254.1	-	VK055_0631	-	-	zinc-binding dehydrogenase family protein	34.4106	45.8284	45.0967	39.1615	15.7947	31.3448	0	21.0328	62.118
CP009208	636327	636926	+	600	AIK79255.1	ppa	VK055_0632	-	-	ppa	103.161	102.321	93.5957	148.272	134.99	113.657	130.282	42.6539	281.413
CP009208	637115	638068	+	954	AIK79256.1	-	VK055_0633	-	-	acetyltransferase family protein	29.8272	30.9846	33.8045	34.0713	93.5907	19.9621	5.66445	40.4476	0.723986
CP009208	638105	639787	-	1683	AIK79257.1	-	VK055_0634	-	-	ABC transporter family protein	87.7188	130.063	126.749	102.214	77.4036	68.5507	104.157	6.54516	75.7289
CP009208	640218	640925	-	708	AIK79258.1	-	VK055_0635	-	-	putative glycosyltransferase	123.117	116.517	104.092	118.552	176.39	139.31	114.214	215.402	422.591
CP009208	641109	642806	-	1698	AIK79259.1	-	VK055_0636	-	-	malate dehydrogenase, NAD-requiring	178.54	145.7	147.234	138.748	250.36	460.318	168.778	256.806	313.558
CP009208	642823	642972	-	150	AIK79260.1	-	VK055_0637	-	-	hypothetical protein	12.0578	7.92629	7.60058	3.28398	17.8548	2.80319	0	2.94165	32.5794
CP009208	642988	643128	-	141	AIK79261.1	-	VK055_0638	-	-	30S ribosomal subunit S22 family protein	17.2053	10.7365	8.97592	15.2705	15.6966	15.0353	0	47.287	0.361993
CP009208	643306	644157	-	852	AIK79262.1	-	VK055_0639	-	-	metallo-beta-lactamase superfamily protein	37.9363	36.461	34.1664	14.86	36.985	16.0546	33.8711	119.21	12.3078
CP009208	644271	645164	+	894	AIK79263.1	-	VK055_0640	-	-	bacterial regulatory helix-turn-helix, lysR family protein	34.6221	41.2888	37.7133	23.7268	0.196207	10.788	0	4.55955	11.801
CP009208	645232	645477	-	246	AIK79264.1	-	VK055_0641	-	-	hypothetical protein	45.6927	33.0022	37.5686	6.89636	17.7567	37.5458	69.4762	118.622	141.684
CP009208	645674	646594	-	921	AIK79265.1	-	VK055_0642	-	-	short chain dehydrogenase family protein	186.015	141.881	142.456	163.542	693.984	99.3858	195.713	397.269	207.712
CP009208	647235	647429	+	195	AIK79266.1	-	VK055_0643	-	-	hypothetical protein	4.93594	2.08966	1.73727	0	0	0	7.51407	0	0.434392
CP009208	647796	648011	+	216	AIK79267.1	-	VK055_0644	-	-	putative auxin efflux carrier	0	0.0720572	0.0723864	0	0	0	0	0	0.0723986
CP009208	648035	648541	+	507	AIK79268.1	yciE	VK055_0645	-	-	protein yciE	63.6032	39.7035	42.9252	79.3082	101.439	212.108	23.5826	30.299	83.2584
CP009208	648558	648740	+	183	AIK79269.1	-	VK055_0646	-	-	hypothetical protein	0	0	0	0	0	1.10429	0	0	0
CP009208	648780	650405	+	1626	AIK79270.1	-	VK055_0648	-	-	alpha amylase, catalytic domain protein	248.278	182.881	187.481	202.868	199.346	238.186	230.162	388.444	384.799
CP009208	650402	651388	-	987	AIK79271.1	-	VK055_0647	-	-	short chain dehydrogenase family protein	37.7952	30.9846	33.8045	3.44818	23.8391	0	12.4849	0	6.15388
CP009208	651716	652162	-	447	AIK79272.1	-	VK055_0649	-	-	hypothetical protein	41.8145	34.9478	34.3112	33.825	91.1381	98.1966	276.518	8.45723	65.8103
CP009208	652171	652674	-	504	AIK79273.1	-	VK055_0650	-	-	hypothetical protein	3.94876	3.0264	3.61932	14.5316	0	0.934397	0	21.1799	3.54753
CP009208	652819	653223	+	405	AIK79274.1	-	VK055_0651	-	-	putative periplasmic protein	0	0.0720572	0.0723864	0	0	0.679561	0	0.220623	0.0723986
CP009208	653239	653385	+	147	AIK79275.1	-	VK055_0652	-	-	hypothetical protein	0	0	0	0	0	0	0	0	0
CP009208	653509	653940	+	432	AIK79276.1	-	VK055_0653	-	-	peroxiredoxin, OsmC subfamily protein	42.8722	45.8284	36.4828	77.3378	87.9007	6.71067	7.28287	262.027	22.516
CP009208	654045	654914	+	870	AIK79277.1	-	VK055_0654	-	-	hypothetical protein	6.76929	11.4571	14.3325	20.7712	0	19.6223	40.6916	70.0112	18.3892
CP009208	654916	655602	-	687	AIK79278.1	-	VK055_0655	-	-	bacterial extracellular solute-binding, 3 familyprotein	71.0071	87.1172	88.7458	8.12786	25.8012	69.0604	53.8701	107.591	53.3578
CP009208	655824	656747	+	924	AIK79279.1	-	VK055_0656	-	-	cation diffusion facilitator transporter family protein	32.7183	56.0605	49.1504	20.6891	0	72.2034	6.35806	91.191	53.2854
CP009208	656990	657907	+	918	AIK79280.1	-	VK055_0657	-	-	bestrophin, RFP-TM, chloride channel family protein	58.6672	75.588	70.5044	13.8748	112.623	61.925	7.39847	79.7186	95.2042
CP009208	658223	660523	+	2301	AIK79281.1	-	VK055_0658	-	-	acid resistance protein	243.13	284.41	284.117	196.054	201.406	773.595	272.472	159.07	496.075
CP009208	660673	661554	+	882	AIK79282.1	-	VK055_0659	-	-	bacterial regulatory helix-turn-helix, lysR family protein	52.9556	53.4665	54.8689	6.81426	55.1342	19.3675	4.04604	26.9161	20.0544
CP009208	661958	663193	+	1236	AIK79283.1	-	VK055_0660	-	-	PTS system, lactose/cellobiose IIC component family protein	19.1092	12.1777	10.5684	19.786	11.38	10.0235	1.61841	25.3717	15.4209
CP009208	663244	665856	+	2613	AIK79284.1	-	VK055_0661	-	-	bacterial alpha-L-rhamnosidase family protein	78.4815	46.1166	47.3407	146.548	237.999	57.9326	165.656	86.3373	461.613
CP009208	665899	666843	+	945	AIK79285.1	-	VK055_0662	-	-	bacterial regulatory helix-turn-helix, AraC family protein	2.89105	2.16172	1.73727	0.574697	0.0981035	11.4676	0.115601	0.367706	28.6698
CP009208	667030	668313	+	1284	AIK79286.1	-	VK055_0663	-	-	lamB porin family protein	81.161	59.6634	60.5874	204.264	132.047	75.941	359.866	114.283	218.861
CP009208	668367	669311	+	945	AIK79287.1	-	VK055_0664	-	-	alpha/beta hydrolase fold family protein	97.2381	70.1117	57.9091	27.5855	59.0583	121.132	34.9115	147.524	265.268
CP009208	669337	669660	+	324	AIK79288.1	-	VK055_0665	-	-	PTS system, Lactose/Cellobiose specific IIB subunit	9.87189	9.15127	3.61932	0.164199	0	0	97.7985	6.251	0
CP009208	669670	669984	+	315	AIK79289.1	-	VK055_0666	-	-	PTS system, Lactose/Cellobiose specific IIA subunit	75.0969	42.874	43.5042	26.4361	56.8019	104.143	15.0281	33.3877	87.5299
CP009208	670025	671431	-	1407	AIK79290.1	-	VK055_0667	-	-	sugar (and other) transporter family protein	221.271	155.932	156.21	138.83	576.064	296.374	127.855	667.312	258.318
CP009208	672019	672507	+	489	AIK79291.1	mgtC	VK055_0668	-	-	mg2+ transport protein	56.9044	52.5297	49.078	203.279	234.369	42.7274	14.7969	34.2702	49.7378
CP009208	672501	672698	+	198	AIK79292.1	mgtC2	VK055_0669	-	-	mgtC family magnesium transporter domain protein	13.9617	12.7541	11.799	0	1.27535	11.4676	1.96522	3.45643	1.30317
CP009208	672870	673856	+	987	AIK79293.1	-	VK055_0670	-	-	AFG1-like ATPase family protein	55.9877	48.9989	61.4561	57.8802	31.6874	71.9485	61.0374	21.3269	6.95026
CP009208	673891	676068	-	2178	AIK79294.1	katG	VK055_0671	-	-	catalase/peroxidase HPI	76.9302	113.778	125.663	100.079	80.7392	205.227	112.711	71.6291	28.7422
CP009208	676509	677141	+	633	AIK79295.1	-	VK055_0672	-	-	lysE type translocator family protein	40.6863	41.505	45.5311	39.9825	287.443	54.9595	40.9228	39.3445	86.9507
CP009208	677363	679273	+	1911	AIK79296.1	mrdA	VK055_0673	-	-	penicillin-binding protein 2	199.765	219.054	216.508	131.031	401.538	222.811	150.975	591.271	251.296
CP009208	679386	680123	+	738	AIK79297.1	-	VK055_0675	-	-	glutamine amidotransferase class-I family protein	17.1348	27.2376	24.2495	5.91117	31.4912	3.31286	4.04604	1.61791	11.2218
CP009208	680120	682405	-	2286	AIK79298.1	pqqF	VK055_0674	-	-	coenzyme PQQ biosynthesis protein PqqF	11.7052	40.1359	33.8045	6.73217	3.23741	2.29352	0	8.31015	0.651587
CP009208	682405	683547	-	1143	AIK79299.1	pqqE	VK055_0676	-	-	coenzyme PQQ biosynthesis enzyme PqqE	15.1604	15.6364	16.7937	12.5612	0.490517	7.64506	110.399	6.6187	16.5793
CP009208	683534	683812	-	279	AIK79300.1	pqqD	VK055_0677	-	-	coenzyme PQQ biosynthesis protein PqqD	5.64108	7.20572	7.31103	16.7483	0	0	0	3.23581	0
CP009208	683815	684570	-	756	AIK79301.1	pqqC	VK055_0678	-	-	coenzyme PQQ biosynthesis protein C	8.3911	10.5204	10.3513	0.903095	0.588621	0	0	2.64748	17.0137
CP009208	684564	685490	-	927	AIK79302.1	pqqB	VK055_0679	-	-	coenzyme PQQ biosynthesis protein B	69.1032	86.9731	87.2256	33.0861	41.9883	37.9705	69.9386	89.5731	143.784
CP009208	685753	686772	-	1020	AIK79303.1	-	VK055_0680	-	-	dipeptidase AC. Metallo peptidase	128.617	132.369	134.711	203.114	211.511	210.834	122.653	330.2	147.766
CP009208	687016	688008	+	993	AIK79304.1	-	VK055_0681	-	-	alpha/beta hydrolase fold family protein	38.6414	45.6843	45.8206	37.93	46.9916	20.2169	76.2967	16.5468	60.0184
CP009208	688095	688835	+	741	AIK79305.1	-	VK055_0682	-	-	response regulator	53.7313	67.3735	74.1237	35.467	8.24069	45.3607	251.317	79.8657	49.8826
CP009208	688832	690175	+	1344	AIK79306.1	-	VK055_0683	-	-	HAMP domain protein	64.6609	164.218	147.089	49.9165	59.0583	17.6686	23.467	41.183	46.9867
CP009208	690278	691468	+	1191	AIK79307.1	-	VK055_0684	-	-	ahpC/TSA family protein	25.8079	95.4758	99.8209	28.817	11.6743	16.2245	9.71049	43.9041	38.8056
CP009208	691645	692526	-	882	AIK79308.1	-	VK055_0685	-	-	bacterial regulatory helix-turn-helix, lysR family protein	0.352567	0.144114	0.217159	0	0	0.0849451	0.115601	0	0
CP009208	692732	694204	-	1473	AIK79309.1	ddc	VK055_0686	-	-	L-2,4-diaminobutyrate decarboxylase	38.1478	62.4736	61.0941	5.82907	25.5069	9.34397	3.81483	11.3989	9.55661
CP009208	694223	695608	-	1386	AIK79310.1	dat	VK055_0687	-	-	diaminobutyrate--2-oxoglutarate aminotransferase	26.8656	28.7508	27.5792	33.5787	22.76	0.679561	19.1898	28.2398	93.2494
CP009208	695915	696850	-	936	AIK79311.1	-	VK055_0688	-	-	putative thiamine biosynthesis protein	125.02	182.521	166.127	110.834	267.136	115.61	158.605	124.358	72.2538
CP009208	696875	697585	-	711	AIK79312.1	-	VK055_0689	-	-	binding-protein-dependent transport system innermembrane component family protein	47.5966	98.9346	93.2337	88.0928	44.539	77.3001	20.1146	7.94244	74.0638
CP009208	697582	698310	-	729	AIK79313.1	-	VK055_0690	-	-	ABC transporter family protein	1.62181	4.89989	6.58717	0	0	2.6333	0.115601	0	0
CP009208	698307	699002	-	696	AIK79314.1	-	VK055_0691	-	-	transcriptional activator, TenA family	0.987189	0.864687	0.723864	0	0.29431	0	0	0	4.85071
CP009208	699419	700525	+	1107	AIK79315.1	-	VK055_0692	-	-	hypothetical protein	54.0133	91.873	90.9174	64.5303	53.074	12.402	2.19642	58.4652	121.123
CP009208	700563	701735	-	1173	AIK79316.1	-	VK055_0693	-	-	oxidoreductase, Gfo/Idh/MocA family	87.0136	127.397	132.25	37.109	123.218	27.0126	17.2246	37.2118	131.91
CP009208	701749	702672	-	924	AIK79317.1	-	VK055_0694	-	-	xylose isomerase-like TIM barrel family protein	31.3785	40.7844	38.1476	183.41	20.9941	22.2556	93.5213	21.7682	122.426
CP009208	702865	703905	-	1041	AIK79318.1	-	VK055_0695	-	-	bacterial regulatory, lacI family protein	52.039	60.5281	61.818	55.5814	92.7078	65.3228	39.7668	48.8313	103.168
CP009208	704303	705559	+	1257	AIK79319.1	-	VK055_0696	-	-	diguanylate cyclase domain protein	127.841	119.543	119.438	169.864	397.319	174.562	869.782	47.8017	173.757
CP009208	705657	706964	-	1308	AIK79320.1	guaD	VK055_0697	-	-	guanine deaminase	59.4429	60.3119	60.5151	3.11978	11.7724	45.2758	34.6803	115.901	88.3987
CP009208	707069	708565	-	1497	AIK79321.1	-	VK055_0698	-	-	permease for cytosine/purines, uracil, thiamine,allantoin family protein	188.906	223.017	205.867	99.9973	338.653	123.85	211.203	191.281	116.996
CP009208	708710	709426	+	717	AIK79322.1	-	VK055_0699	-	-	bacterial regulatory, gntR family protein	15.3719	27.67	22.8017	60.4253	0	1.6989	30.1719	0.147082	117.141
CP009208	709447	710169	+	723	AIK79323.1	-	VK055_0700	-	-	asp/Glu/Hydantoin racemase family protein	35.6798	70.6881	67.7537	0.492597	23.0543	147.805	18.265	153.407	29.0318
CP009208	710182	710418	+	237	AIK79324.1	-	VK055_0701	-	-	putative polysaccharide deacetylase	71.5007	95.692	97.5045	50.2449	250.458	0	105.544	48.6842	28.2355
CP009208	710476	711114	+	639	AIK79325.1	-	VK055_0702	-	-	hypothetical protein	109.789	130.496	112.127	90.72	48.0707	21.661	92.2496	59.2742	90.7878
CP009208	711203	711994	-	792	AIK79326.1	-	VK055_0703	-	-	sulfite exporter TauE/SafE family protein	137.572	124.587	132.25	192.77	78.1885	217.714	52.8297	61.2598	109.249
CP009208	712104	712871	+	768	AIK79327.1	-	VK055_0704	-	-	bacterial regulatory helix-turn-helix, AraC family protein	198.566	173.586	168.516	300.649	179.039	562.847	97.3361	187.603	129.014
CP009208	713074	713298	+	225	AIK79328.1	-	VK055_0705	-	-	hypothetical protein	50.0646	34.5154	32.7187	32.2651	225.442	246.511	22.889	97.8097	65.8827
CP009208	713461	714114	-	654	AIK79329.1	-	VK055_0706	-	-	alpha/beta hydrolase fold family protein	82.6418	64.275	54.145	79.4724	142.642	72.6281	216.636	996.924	326.807
CP009208	714488	715213	-	726	AIK79330.1	-	VK055_0707	-	-	glutamine amidotransferase class-I family protein	111.905	79.4791	86.0675	223.803	144.31	69.2303	515.928	194.296	292.418
CP009208	715792	716106	+	315	AIK79331.1	-	VK055_0708	-	-	bacterial regulatory helix-turn-helix, AraC family protein	0	0	0	0.0820996	0	0	0	0	0
CP009208	717669	717845	-	177	AIK79332.1	-	VK055_0709	-	-	ASCH domain protein	0	0	0	0	0	0	0.115601	0	0.0723986
CP009208	718026	718169	+	144	AIK79333.1	-	VK055_0710	-	-	hypothetical protein	9.80137	8.50275	9.98933	7.47106	40.5167	1.86879	0	5.95683	68.8511
CP009208	718203	718370	+	168	AIK79334.1	-	VK055_0711	-	-	putative membrane domain protein	19.2502	27.2376	25.4076	1.72409	8.04448	36.1866	9.82609	5.80975	4.85071
CP009208	718374	719648	-	1275	AIK79335.1	fabF2	VK055_0712	-	-	beta-ketoacyl-acyl-carrier-protein synthase II	68.4686	140.8	148.899	24.1373	117.822	26.0782	28.6691	51.773	29.3938
CP009208	719668	721230	-	1563	AIK79336.1	-	VK055_0713	-	-	H+ antiporter-2 family protein	130.661	196.356	203.261	72.2476	193.166	202.679	122.537	216.285	64.9415
CP009208	721227	722270	-	1044	AIK79337.1	-	VK055_0714	-	-	efflux transporter, RND family, MFP subunit	24.3977	35.236	39.4506	33.7429	4.41466	15.3751	27.1662	3.60352	105.05
CP009208	722254	722811	-	558	AIK79338.1	-	VK055_0715	-	-	hxlR-like helix-turn-helix family protein	23.763	35.4522	29.8232	0.328398	0	3.31286	5.54885	22.6507	26.8599
CP009208	723192	724250	+	1059	AIK79339.1	asd	VK055_0716	-	-	aspartate-semialdehyde dehydrogenase	44.7055	50.2239	49.078	87.6002	100.948	36.6963	141.842	58.98	65.9551
CP009208	724288	724710	-	423	AIK79340.1	-	VK055_0717	-	-	acetyltransferase family protein	3.59619	3.60286	3.90887	13.1359	0.490517	0	0	1.98561	8.61543
CP009208	724796	725182	-	387	AIK79341.1	-	VK055_0718	-	-	hypothetical protein	17.0643	35.8124	36.9895	10.5908	1.96207	11.9773	2.77443	28.0192	3.18554
CP009208	725179	726576	-	1398	AIK79342.1	-	VK055_0719	-	-	amidohydrolase, AtzE family protein	19.1797	72.1293	82.3034	8.04576	5.88621	11.8923	52.9453	8.38369	9.12222
CP009208	726573	726758	-	186	AIK79343.1	-	VK055_0720	-	-	hypothetical protein	4.86543	18.4466	23.3084	0	11.7724	2.54835	0	6.17746	11.077
CP009208	726769	728355	-	1587	AIK79344.1	-	VK055_0721	-	-	putative gamma-glutamyltransferase ywrD	28.1349	107.365	88.6734	13.4643	36.8869	114.761	41.6164	25.7394	29.611
CP009208	728535	729374	+	840	AIK79345.1	-	VK055_0722	-	-	helix-turn-helix domain, rpiR family protein	52.9556	115.003	107.783	24.5478	29.7254	59.3767	6.58926	36.55	68.4167
CP009208	729589	730374	+	786	AIK79346.1	-	VK055_0723	-	-	bacterial extracellular solute-binding, 3 familyprotein	25.0323	31.4169	32.2843	33.6608	9.81035	31.5996	92.9432	34.1966	54.0817
CP009208	730384	731049	+	666	AIK79347.1	-	VK055_0724	-	-	amino ABC transporter, permease, 3-TM region, His/Glu/Gln/Arg/opine family domain protein	23.4105	29.6155	29.4613	5.74697	7.55397	3.05803	19.0742	10.3693	28.9594
CP009208	731049	731705	+	657	AIK79348.1	-	VK055_0725	-	-	amino ABC transporter, permease, 3-TM region, His/Glu/Gln/Arg/opine family domain protein	39.4876	50.9445	39.1611	44.5801	0.0981035	3.05803	411.771	89.6467	107.946
CP009208	731686	732423	+	738	AIK79349.1	-	VK055_0726	-	-	ABC transporter family protein	75.5905	92.9538	97.3597	72.2476	246.044	195.629	89.0128	52.5819	128.652
CP009208	732439	733680	+	1242	AIK79350.1	pucG	VK055_0727	-	-	purine catabolism protein pucG	41.6735	72.3454	71.8797	51.4764	121.845	249.824	30.8655	65.4516	9.91861
CP009208	733677	734936	+	1260	AIK79351.1	-	VK055_0728	-	-	amidase, hydantoinase/carbamoylase family protein	5.42954	31.9213	32.1396	4.84387	18.7378	0.254835	1.96522	2.35332	1.15838
CP009208	734969	735946	-	978	AIK79352.1	-	VK055_0729	-	-	nitronate monooxygenase family protein	30.3913	100.376	100.762	30.7052	10.4971	8.6644	6.58926	26.3277	24.5431
CP009208	736115	737011	+	897	AIK79353.1	-	VK055_0730	-	-	bacterial regulatory helix-turn-helix, lysR family protein	39.3465	53.1782	57.0405	27.5855	87.9988	15.9697	9.94169	92.0735	18.172
CP009208	737076	737609	+	534	AIK79354.1	-	VK055_0731	-	-	putative e3 ubiquitin-protein ligase TRIM33	12.9745	10.6645	9.69978	8.62046	10.8895	0	15.3749	6.6187	31.2038
CP009208	737732	738253	+	522	AIK79355.1	-	VK055_0732	-	-	transposase family protein	0	0	0	0	0	0	0	0	0
CP009208	738310	739095	+	786	AIK79356.1	-	VK055_0733	-	-	putative transposase	0	0	0	0	0	0	0	0	0
CP009208	739291	740391	-	1101	AIK79357.1	-	VK055_0734	-	-	dihydrouridine synthase family protein	1.19873	1.22497	1.30296	0.0820996	0.0981035	0	0	0	0.217196
CP009208	740499	742106	-	1608	AIK79358.1	ydhS	VK055_0735	-	-	hypothetical protein with FAD/NAD(P)-binding domain	77.4238	97.9978	87.7324	135.957	68.0838	91.9956	2.08082	74.3501	140.308
CP009208	742382	743614	+	1233	AIK79359.1	-	VK055_0737	-	-	sugar (and other) transporter family protein	76.5776	72.8498	72.0969	131.77	62.0014	199.621	59.3033	105.973	113.955
CP009208	743611	744537	-	927	AIK79360.1	-	VK055_0736	-	-	eamA-like transporter family protein	42.2376	48.0622	47.7027	244.41	68.0838	98.8762	40.3448	131.565	20.6336
CP009208	744739	745839	+	1101	AIK79361.1	-	VK055_0739	-	-	putative aBC-type spermidine/putrescine transport systems	145.751	120.336	129.355	258.532	76.6188	402.895	126.583	164.438	167.096
CP009208	745815	746393	-	579	AIK79362.1	-	VK055_0738	-	-	bacterial regulatory, tetR family protein	73.5456	53.9709	47.8474	21.8385	20.6017	61.8401	58.0317	22.9448	41.9912
CP009208	746735	747427	+	693	AIK79363.1	-	VK055_0740	-	-	hypothetical protein	47.3851	34.2992	31.1262	213.377	16.6776	46.1252	202.417	42.7274	69.2131
CP009208	747661	748140	+	480	AIK79364.1	-	VK055_0741	-	-	hypothetical protein	37.6542	25.2921	25.9143	49.5881	6.27862	36.8662	19.5366	104.502	39.3124
CP009208	748131	748256	+	126	AIK79365.1	-	VK055_0742	-	-	hypothetical protein	9.9424	6.84544	7.4558	0	26.0955	2.37846	5.08645	27.5044	0.361993
CP009208	748332	748868	+	537	AIK79366.1	-	VK055_0743	-	-	acetyltransferase family protein	63.6032	39.9918	35.6865	6.07537	72.8909	81.1226	26.5882	69.3493	89.7019
CP009208	748906	750162	-	1257	AIK79367.1	oxlT	VK055_0744	-	-	oxalate/formate antiporter	49.43	37.1815	33.4425	1615.72	5.29759	11.5525	114.214	70.8201	58.7153
CP009208	750397	750639	+	243	AIK79368.1	-	VK055_0745	-	-	hypothetical protein	82.9239	50.9445	50.019	84.891	150.295	52.666	118.953	213.931	100.127
CP009208	750737	751795	-	1059	AIK79369.1	-	VK055_0746	-	-	periplasmic binding and sugar binding domain of LacI family protein	111.905	86.901	79.2631	97.7806	123.316	40.264	127.739	103.325	567.822
CP009208	752196	752444	+	249	AIK79370.1	-	VK055_0747	-	-	phosphoenolpyruvate-dependent sugar phosphotransferase system, EIIA 2 family protein	15.2309	13.907	14.1154	97.6164	22.1714	1.44407	11.0977	0	11.439
CP009208	752456	752722	+	267	AIK79371.1	-	VK055_0748	-	-	PTS system, Lactose/Cellobiose specific IIB subunit	2.609	1.72937	1.23057	0	0	0.679561	0	6.47162	24.2535
CP009208	752753	754015	+	1263	AIK79372.1	-	VK055_0749	-	-	PTS system sugar-specific permease component family protein	204.56	138.71	138.113	240.305	45.6181	451.483	425.412	390.651	506.501
CP009208	754069	754716	+	648	AIK79373.1	alsE	VK055_0750	-	-	D-allulose-6-phosphate 3-epimerase	9.37829	4.82783	5.57376	0.0820996	5.00328	0.16989	2.89003	0.66187	0
CP009208	754833	755303	+	471	AIK79374.1	fruA	VK055_0751	-	-	PTS system, fructose subfamily, IIA component domain protein	16.3591	12.6821	6.37001	0	0	0	0	0	0
CP009208	755360	755671	+	312	AIK79375.1	frwB	VK055_0752	-	-	frwB	0	0	0	0.0820996	0	0	0	0	0
CP009208	755714	756820	+	1107	AIK79376.1	-	VK055_0753	-	-	PTS system, Fru family, IIC component domain protein	186.72	99.8713	107.421	358.857	267.724	409.266	305.765	253.496	318.337
CP009208	757026	757646	+	621	AIK79377.1	-	VK055_0754	-	-	lysE type translocator family protein	144.2	92.6656	80.6385	160.669	758.438	360.422	159.645	906.248	69.6474
CP009208	757704	758912	-	1209	AIK79378.1	-	VK055_0755	-	-	major Facilitator Superfamily protein	223.105	130.063	129.137	245.149	221.518	251.183	252.242	737.029	296.038
CP009208	759016	759918	+	903	AIK79379.1	-	VK055_0756	-	-	bacterial regulatory helix-turn-helix, lysR family protein	220.707	127.83	121.32	232.834	1333.13	626.64	114.792	449.925	392.256
CP009208	759960	760865	-	906	AIK79380.1	-	VK055_0757	-	-	bacterial regulatory helix-turn-helix, lysR family protein	96.3919	59.3751	61.1665	100.079	163.833	427.274	380.79	74.8649	55.6021
CP009208	761077	761529	+	453	AIK79381.1	-	VK055_0758	-	-	metallo-beta-lactamase superfamily protein	73.9686	46.9092	38.5096	29.6379	449.608	95.1386	404.604	111.93	151.168
CP009208	761492	761608	+	117	AIK79382.1	-	VK055_0759	-	-	putative enzyme	37.9363	26.5171	19.7615	10.1803	11.1838	44.5962	249.583	25.7394	49.0862
CP009208	761907	762335	-	429	AIK79383.1	-	VK055_0760	-	-	tonB C terminal family protein	42.3081	35.4522	27.5068	84.07	47.1878	37.9705	191.667	45.8897	412.165
CP009208	762478	763590	-	1113	AIK79384.1	-	VK055_0761	-	-	peptidase, ArgE/DapE family protein	170.995	145.988	125.156	102.132	184.238	89.1075	212.59	232.316	140.308
CP009208	763590	764345	-	756	AIK79385.1	-	VK055_0762	-	-	hypothetical protein	97.5201	71.4087	67.8261	61.4105	107.914	57.5928	329.925	195.693	60.67
CP009208	764360	765439	-	1080	AIK79386.1	-	VK055_0763	-	-	resiniferatoxin-binding, phosphotriesterase-related protein	80.3149	76.813	67.247	34.9744	163.342	64.983	19.421	91.4117	130.462
CP009208	765443	766423	-	981	AIK79387.1	-	VK055_0764	-	-	branched-chain amino acid transport system / permease component family protein	87.1547	70.9764	71.6626	106.894	84.8595	191.466	109.937	92.4412	263.458
CP009208	766463	767209	-	747	AIK79388.1	-	VK055_0765	-	-	ABC transporter family protein	67.9045	70.6161	51.2496	58.7012	112.525	26.8427	15.6061	240.112	27.8735
CP009208	767590	768612	-	1023	AIK79389.1	-	VK055_0766	-	-	helix-turn-helix family protein	105.488	118.75	102.644	49.6702	131.164	134.638	93.2901	155.687	67.3307
CP009208	768958	769911	+	954	AIK79390.1	-	VK055_0767	-	-	periplasmic binding and sugar binding domain of LacI family protein	18.8976	31.2728	27.2897	11.3297	161.871	8.23968	8.43888	23.3125	21.2128
CP009208	769913	770416	-	504	AIK79391.1	-	VK055_0768	-	-	pfkB carbohydrate kinase family protein	9.66035	13.4026	13.2467	12.1507	1.56966	6.62572	7.74527	163.85	21.5748
CP009208	770865	770984	-	120	AIK79392.1	-	VK055_0769	-	-	hypothetical protein	2.46797	3.96315	4.2708	9.85195	1.07914	1.86879	0.115601	1.76499	11.2942
CP009208	771012	771131	+	120	AIK79393.1	-	VK055_0770	-	-	hypothetical protein	0	0.0720572	0	0	0	0	0	0	0.144797
CP009208	772284	772508	+	225	AIK79394.1	-	VK055_0771	-	-	hypothetical protein	0	0	0	0	0	0	0	0	0
CP009208	772705	772878	-	174	AIK79395.1	-	VK055_0772	-	-	bacterial regulatory helix-turn-helix, lysR family protein	8.8847	6.34104	4.7775	5.09017	55.6247	6.03111	13.4097	3.67706	0.144797
CP009208	772958	774163	-	1206	AIK79396.1	metC	VK055_0773	-	-	cystathionine beta-lyase	76.3661	57.2134	48.6437	64.6945	18.051	110.344	83.6952	178.484	58.1361
CP009208	774250	774462	-	213	AIK79397.1	-	VK055_0774	-	-	aminotransferase domain protein	53.2377	35.7404	30.6918	321.502	26.6841	31.0899	16.9934	0.735412	70.4438
CP009208	775560	776840	-	1281	AIK79398.1	-	VK055_0775	-	-	putative transmembrane transport protein	127.7	85.5319	82.8825	267.234	91.3343	175.921	136.872	587.226	166.227
CP009208	777206	778144	-	939	AIK79399.1	-	VK055_0776	-	-	bacterial regulatory helix-turn-helix, lysR family protein	50.3466	29.1111	29.3889	78.1588	110.661	24.0395	216.174	61.9216	38.878
CP009208	778462	779466	-	1005	AIK79400.1	cydB3	VK055_0777	-	-	cytochrome d ubiquinol oxidase, subunit II	323.234	204.643	186.033	2396.49	289.503	568.708	131.554	307.77	433.016
CP009208	779459	780877	-	1419	AIK79401.1	-	VK055_0778	-	-	bacterial Cytochrome Ubiquinol Oxidase family protein	516.229	314.818	299.463	645.549	380.936	971.348	546.909	1381.1	839.1
CP009208	781002	781457	-	456	AIK79402.1	-	VK055_0779	-	-	carboxymuconolactone decarboxylase family protein	110.213	62.4736	64.1344	127.747	188.261	60.3111	83.2328	139.802	150.734
CP009208	781559	781882	-	324	AIK79403.1	trxA	VK055_0780	-	-	thioredoxin	2.67951	3.09846	1.80966	0.164199	0	0.254835	222.532	0	0.0723986
CP009208	781910	782557	-	648	AIK79404.1	-	VK055_0781	-	-	zinc-binding dehydrogenase family protein	93.924	57.8619	53.204	17.2409	121.55	12.9966	156.061	97.5891	93.0322
CP009208	782932	784005	-	1074	AIK79405.1	-	VK055_0782	-	-	FAD binding domain protein	361.311	217.901	212.744	512.137	713.997	493.022	856.951	251.952	291.694
CP009208	784002	784583	-	582	AIK79406.1	-	VK055_0783	-	-	chrR Cupin-like domain protein	93.0073	60.3839	55.5204	41.0498	178.45	57.1681	20.577	291.297	197.721
CP009208	785099	785380	-	282	AIK79407.1	-	VK055_0784	-	-	hypothetical protein	83.0649	47.7739	51.3944	60.7537	199.935	351.673	86.4696	170.689	150.227
CP009208	785618	786580	+	963	AIK79408.1	gcvA	VK055_0785	-	-	gcvA transcriptional dual regulator	170.079	94.467	98.0836	204.674	112.917	187.474	138.952	252.467	207.205
CP009208	786992	788548	+	1557	AIK79409.1	-	VK055_0786	-	-	AMP-binding enzyme family protein	151.04	105.852	104.526	100.244	96.6319	74.2421	112.249	195.325	291.477
CP009208	788545	790137	+	1593	AIK79410.1	-	VK055_0787	-	-	coenzyme A transferase family protein	152.027	141.52	142.746	389.891	213.081	220.687	256.634	162.967	564.637
CP009208	790149	790883	+	735	AIK79411.1	fabG2	VK055_0788	-	-	3-oxoacyl-(Acyl-carrier-protein) reductase	42.4491	34.3713	31.7776	8.29206	2.7469	1.52901	425.759	26.9161	1.73757
CP009208	790895	792085	+	1191	AIK79412.1	-	VK055_0789	-	-	acetyl-CoA C-acetyltransferase family protein	161.969	142.962	145.135	98.8479	16.9719	173.543	401.945	145.906	138.499
CP009208	792221	793558	+	1338	AIK79413.1	-	VK055_0790	-	-	major Facilitator Superfamily protein	161.687	152.689	136.738	161.079	86.4292	184.331	423.793	321.669	244.273
CP009208	793572	794450	+	879	AIK79414.1	-	VK055_0791	-	-	SMP-30/Gluconolaconase/LRE-like region family protein	31.167	28.967	33.5149	14.2032	44.2447	2.6333	18.1494	76.777	11.1494
CP009208	794560	795897	+	1338	AIK79415.1	-	VK055_0792	-	-	sugar (and other) transporter family protein	157.175	151.608	136.593	149.339	83.8785	138.546	168.2	103.105	294.952
CP009208	795911	797086	+	1176	AIK79416.1	-	VK055_0793	-	-	glycerate kinase I	130.097	188.574	187.553	44.2517	155.788	68.3808	106.006	38.6826	51.6202
CP009208	797083	798240	+	1158	AIK79417.1	-	VK055_0794	-	-	sugar diacid recognition family protein	265.131	296.588	293.672	209.19	197.58	370.531	526.563	183.412	250.282
CP009208	798323	799198	-	876	AIK79418.1	-	VK055_0795	-	-	NAD-dependent glycerol-3-phosphate dehydrogenasefamily protein	72.4173	100.664	93.0889	171.999	10.7914	10.2784	115.254	107.738	27.6563
CP009208	799310	800194	-	885	AIK79419.1	-	VK055_0796	-	-	bacterial regulatory helix-turn-helix, lysR family protein	16.1476	33.6507	32.1396	38.4226	0.981035	5.86122	1.73402	8.31015	8.39824
CP009208	800306	801049	+	744	AIK79420.1	-	VK055_0797	-	-	sulfite exporter TauE/SafE family protein	39.3465	55.2679	57.1853	16.0094	20.6017	69.655	24.623	35.4468	41.1224
CP009208	801055	801753	-	699	AIK79421.1	-	VK055_0798	-	-	putative transcriptional regulator	131.86	125.812	125.952	156.153	216.907	226.973	62.309	76.4093	175.494
CP009208	802021	803553	+	1533	AIK79422.1	-	VK055_0799	-	-	PTS system, glucose-like IIB component domain protein	286.99	228.205	232.36	384.554	422.532	551.804	348.19	516.038	830.919
CP009208	803565	804893	+	1329	AIK79423.1	malH	VK055_0800	-	-	maltose-6'-phosphate glucosidase	247.784	195.707	200.076	176.842	246.24	217.12	212.475	364.764	891.733
CP009208	805268	805381	-	114	AIK79424.1	-	VK055_0801	-	-	hypothetical protein	12.6219	11.2409	7.74535	10.5087	5.39569	12.402	8.55448	54.2734	3.54753
CP009208	805638	807083	+	1446	AIK79425.1	-	VK055_0802	-	-	MFS transporter, sugar porter family protein	125.937	86.2525	80.7833	97.6985	129.693	570.577	76.1811	206.504	65.3759
CP009208	807073	807516	+	444	AIK79426.1	-	VK055_0803	-	-	phosphoenolpyruvate-dependent sugar phosphotransferase system, EIIA 2 family protein	23.9041	18.3025	15.9974	55.253	197.188	87.9182	1.96522	12.7962	69.3579
CP009208	807746	807904	+	159	AIK79427.1	-	VK055_0804	-	-	hypothetical protein	6.2757	2.95435	2.53353	6.32167	0	47.4843	0	0.441247	31.2038
CP009208	807933	808172	+	240	AIK79428.1	-	VK055_0805	-	-	hypothetical protein	41.9555	34.3713	26.3487	108.946	43.9504	66.512	0	20.9592	45.7559
CP009208	808197	808337	+	141	AIK79429.1	-	VK055_0806	-	-	hypothetical protein	4.93594	2.66612	2.89546	0	21.2885	0	5.08645	7.35412	0
CP009208	808525	809460	+	936	AIK79430.1	-	VK055_0807	-	-	esterase family protein	42.6607	31.5611	34.4559	23.7268	0	22.3406	86.932	46.9193	123.946
CP009208	809494	811149	-	1656	AIK79431.1	-	VK055_0808	-	-	diguanylate cyclase domain protein	161.405	94.5391	100.11	483.977	482.963	170.315	265.189	85.8225	284.309
CP009208	811446	811694	+	249	AIK79432.1	-	VK055_0809	-	-	hypothetical protein	0	0.144114	0.217159	0	0	0	0	0	0.0723986
CP009208	811780	811911	-	132	AIK79433.1	-	VK055_0810	-	-	hypothetical protein	1.48078	0.432343	1.30296	13.1359	0	29.391	0	0	165.865
CP009208	811984	812202	+	219	AIK79434.1	-	VK055_0811	-	-	hypothetical protein	15.3014	9.79978	9.55501	0.246299	0.29431	0	40.6916	11.8401	22.9504
CP009208	812183	812965	+	783	AIK79435.1	map	VK055_0812	-	-	methionine aminopeptidase, type I	153.367	128.19	114.009	296.79	872.336	148.399	554.191	116.563	455.822
CP009208	813238	813480	-	243	AIK79436.1	-	VK055_0813	-	-	hypothetical protein	20.6605	23.0583	20.051	0	120.667	0	0	0	6.22628
CP009208	813926	814489	+	564	AIK79437.1	-	VK055_0814	-	-	fimbrial family protein	62.6865	43.0182	41.2603	76.9273	237.41	177.026	36.0675	89.6467	214.807
CP009208	814567	815262	+	696	AIK79438.1	-	VK055_0815	-	-	gram-negative pili assembly chaperone, C-terminal domain protein	57.68	60.6722	61.1665	9.35935	115.664	38.3952	25.0854	56.4061	28.525
CP009208	815278	817779	+	2502	AIK79439.1	-	VK055_0816	-	-	type VII secretion system (T7SS), usher family protein	254.06	296.443	289.618	272.406	315.206	103.208	622.049	190.545	296.472
CP009208	817767	818771	+	1005	AIK79440.1	-	VK055_0817	-	-	fimbrial family protein	58.2441	88.9907	90.2659	268.384	25.605	60.6508	21.6174	6.69224	99.9825
CP009208	819042	820205	+	1164	AIK79441.1	-	VK055_0818	-	-	melibiase family protein	80.8085	128.19	126.893	32.6756	98.7902	111.448	74.3315	132.153	94.3354
CP009208	820222	821544	-	1323	AIK79442.1	hipA	VK055_0819	-	-	serine/threonine kinase HipA	71.5712	100.952	92.3651	135.218	75.9321	191.636	47.512	55.6707	79.5661
CP009208	821544	821783	-	240	AIK79443.1	-	VK055_0820	-	-	hipB Polypeptide	13.4681	13.1865	13.6086	0	8.4369	1.18923	367.149	4.85372	5.3575
CP009208	822075	822401	-	327	AIK79444.1	uraH	VK055_0821	-	-	hydroxyisourate hydrolase	38.9234	82.6496	83.0996	58.2086	8.73121	51.2219	299.06	30.1519	33.1586
CP009208	822398	822898	-	501	AIK79445.1	-	VK055_0822	-	-	hypothetical protein	40.3337	83.8025	75.4267	138.338	64.1597	24.4642	120.225	32.7994	3.18554
CP009208	822876	824255	-	1380	AIK79446.1	pbuX	VK055_0823	-	-	xanthine permease family protein	88.0008	121.2	134.204	101.557	188.261	50.7972	72.0195	66.4077	204.743
CP009208	824601	825755	+	1155	AIK79447.1	-	VK055_0825	-	-	FAD binding domain protein	19.2502	28.0303	30.6918	3.20188	0	0	6.82046	12.7962	3.11314
CP009208	825736	826659	-	924	AIK79448.1	-	VK055_0824	-	-	bacterial regulatory helix-turn-helix, lysR family protein	24.0451	43.3784	46.4721	1.64199	60.1374	7.73001	1.73402	69.717	34.6789
CP009208	826785	827822	+	1038	AIK79449.1	-	VK055_0826	-	-	rieske [2Fe-2S] domain protein	66.7763	108.158	100.907	74.7927	141.563	100.405	35.6051	32.5052	204.236
CP009208	827834	828808	+	975	AIK79450.1	-	VK055_0828	-	-	2Fe-2S iron-sulfur cluster binding domain protein	37.4427	66.4368	81.0728	18.4724	44.2447	94.7138	2.54322	114.577	49.8826
CP009208	828785	830023	-	1239	AIK79451.1	-	VK055_0827	-	-	sugar (and other) transporter family protein	59.8659	110.68	107.566	30.1305	5.19948	67.1916	32.2527	24.2686	33.9549
CP009208	830129	831073	+	945	AIK79452.1	-	VK055_0829	-	-	bacterial regulatory helix-turn-helix, AraC family protein	124.033	247.156	250.891	99.0121	50.9157	54.5348	17.4558	17.6499	143.422
CP009208	831083	831838	-	756	AIK79453.1	-	VK055_0830	-	-	glyoxalase-like domain protein	84.7572	151.392	172.135	89.8169	52.2892	63.1142	463.098	40.5947	141.25
CP009208	832015	832326	-	312	AIK79454.1	-	VK055_0831	-	-	cupin domain protein	20.4489	24.5715	27.5792	18.3082	4.61086	11.2128	36.5299	4.70663	42.4256
CP009208	832348	832611	-	264	AIK79455.1	-	VK055_0832	-	-	hypothetical protein	20.0258	20.6084	22.0779	0	4.70897	71.184	9.94169	1.17666	1.01358
CP009208	832893	833921	+	1029	AIK79456.1	-	VK055_0833	-	-	putative iron/ascorbate-dependent oxidoreductase	77.8469	99.1507	108.001	25.6972	28.2538	30.7501	72.3663	33.3141	49.8102
CP009208	833945	834751	+	807	AIK79457.1	-	VK055_0834	-	-	NLPA lipofamily protein	69.2442	81.2805	75.499	11.9865	29.9216	42.5575	29.9407	191.207	68.2719
CP009208	834748	835539	+	792	AIK79458.1	-	VK055_0835	-	-	ABC transporter family protein	22.4938	29.9758	32.0672	12.0686	2.55069	2.12363	0	16.032	12.6698
CP009208	835524	836195	+	672	AIK79459.1	-	VK055_0836	-	-	binding-protein-dependent transport system innermembrane component family protein	94.4176	108.086	99.459	72.8223	73.97	85.2849	155.252	85.6019	86.9507
CP009208	836206	837279	-	1074	AIK79460.1	-	VK055_0837	-	-	nitronate monooxygenase family protein	42.4491	43.5226	44.8072	171.096	17.3643	61.6702	0	134.433	54.6609
CP009208	837354	838199	+	846	AIK79461.1	-	VK055_0839	-	-	bacterial regulatory helix-turn-helix, lysR family protein	8.60264	9.36744	12.3781	0	0	0.679561	0.115601	0.0735412	0.144797
CP009208	838196	839440	-	1245	AIK79462.1	-	VK055_0838	-	-	major Facilitator Superfamily protein	123.117	154.635	150.853	109.685	164.225	95.1386	131.554	97.9568	134.227
CP009208	839576	839983	+	408	AIK79463.1	-	VK055_0840	-	-	putative prolyl endopeptidase	14.5963	13.6188	18.8929	9.19515	6.27862	0	0.115601	8.23661	24.6155
CP009208	840172	841326	+	1155	AIK79464.1	-	VK055_0841	-	-	major Facilitator Superfamily protein	104.854	115.724	95.2605	54.5962	87.6064	155.704	32.1371	48.9784	211.259
CP009208	841555	841845	+	291	AIK79465.1	-	VK055_0842	-	-	hypothetical protein	47.5966	46.6931	49.8743	42.3634	119.882	81.9721	64.2742	38.0208	47.8555
CP009208	842054	842815	+	762	AIK79466.1	tam	VK055_0843	-	-	trans-aconitate 2-methyltransferase	32.9298	41.0726	38.582	1.88829	28.0576	10.0235	27.5131	26.6219	65.0863
CP009208	842976	843296	+	321	AIK79467.1	-	VK055_0844	-	-	carboxymuconolactone decarboxylase family protein	4.37184	3.38669	5.64614	0	0	0	0	0	9.91861
CP009208	843344	843667	+	324	AIK79468.1	-	VK055_0845	-	-	4-oxalocrotonate tautomerase family enzyme	43.0837	45.6843	49.5847	30.4589	213.375	65.4078	78.1463	30.8873	155.657
CP009208	844217	844411	-	195	AIK79469.1	-	VK055_0846	-	-	hypothetical protein	0	0	0	0	0	0	0	0	0
CP009208	844416	845132	-	717	AIK79470.1	-	VK055_0847	-	-	hypothetical protein	0.21154	0.144114	0.217159	0.0820996	0.196207	0	0	0.220623	0.217196
CP009208	845311	845490	+	180	AIK79471.1	-	VK055_0848	-	-	4-oxalocrotonate tautomerase family enzyme domain protein	0	0	0	0	0	0.0849451	0	0	0
CP009208	845701	846147	-	447	AIK79472.1	-	VK055_0849	-	-	acetyltransferase family protein	74.1802	67.3014	66.7403	33.1682	181.982	203.104	115.948	177.308	145.376
CP009208	846401	847852	-	1452	AIK79473.1	uxaB	VK055_0850	-	-	altronate oxidoreductase	194.476	147.069	136.448	39.4078	259.974	357.874	131.438	236.876	233.413
CP009208	847966	848496	-	531	AIK79474.1	-	VK055_0851	-	-	acetyltransferase family protein	61.5583	58.3663	51.7563	65.5155	17.7567	57.6778	46.1248	48.9049	17.4481
CP009208	848574	849998	-	1425	AIK79475.1	-	VK055_0852	-	-	diguanylate cyclase domain protein	121.988	85.8922	87.4428	32.4293	20.1112	156.894	50.5177	267.763	83.7652
CP009208	850113	850460	-	348	AIK79476.1	-	VK055_0853	-	-	hypothetical protein	11.4937	10.5924	11.4371	0	29.2348	0.594616	2.54322	25.2982	0.941182
CP009208	850482	851384	-	903	AIK79477.1	glsA	VK055_0854	-	-	glutaminase A	54.7185	57.5737	51.5391	61.9852	155.985	94.6289	73.8691	63.0983	86.3715
CP009208	851489	852877	-	1389	AIK79478.1	-	VK055_0855	-	-	putative succinate-semialdehyde dehydrogenase	42.7312	59.8795	56.8957	10.755	76.7169	74.7517	13.9877	17.5028	33.1586
CP009208	852979	853857	+	879	AIK79479.1	-	VK055_0857	-	-	bacterial regulatory helix-turn-helix, lysR family protein	22.7759	40.2079	36.7723	6.15747	9.22173	23.3599	28.4379	7.20703	3.54753
CP009208	853811	854293	-	483	AIK79480.1	-	VK055_0856	-	-	putative acyl-CoA N-acyltransferase	39.9106	57.4296	52.9869	31.8546	43.3617	21.746	220.798	48.3165	26.9323
CP009208	854438	855382	+	945	AIK79481.1	-	VK055_0858	-	-	L-lactate dehydrogenase	13.045	19.5275	17.5899	1.06729	38.7509	34.6576	0	9.78097	1.30317
CP009208	855397	856158	-	762	AIK79482.1	-	VK055_0859	-	-	deoR-like helix-turn-helix domain protein	16.7117	29.3273	24.1771	9.11305	8.24069	15.6299	14.7969	106.929	12.525
CP009208	856160	857122	-	963	AIK79483.1	pdxA	VK055_0860	-	-	4-hydroxythreonine-4-phosphate dehydrogenase	20.3784	51.0886	50.96	5.41857	19.4245	7.05045	30.2875	11.9872	16.2173
CP009208	857139	858374	-	1236	AIK79484.1	-	VK055_0861	-	-	hypothetical protein	17.3463	66.3647	71.3006	49.7523	6.76914	63.454	0	12.9432	25.7015
CP009208	858549	859697	+	1149	AIK79485.1	-	VK055_0862	-	-	iron-containing alcohol dehydrogenase family protein	28.1349	34.3713	36.5551	14.5316	36.6907	2.97308	79.6491	57.5827	56.2537
CP009208	859712	860596	+	885	AIK79486.1	-	VK055_0863	-	-	dihydrodipicolinate synthetase family protein	72.6994	73.5704	81.0728	13.3001	352.976	109.07	6.01125	96.2654	52.2718
CP009208	860682	861632	+	951	AIK79487.1	gyaR	VK055_0864	-	-	glyoxylate reductase	117.546	89.8554	80.6385	273.802	228.875	111.023	89.1284	293.87	78.9869
CP009208	861747	863015	+	1269	AIK79488.1	-	VK055_0865	-	-	sugar (and other) transporter family protein	86.379	67.4456	67.1746	155.661	124.591	31.005	44.2752	22.8713	323.115
CP009208	863061	863855	-	795	AIK79489.1	-	VK055_0866	-	-	phenazine biosynthesis, PhzF family protein	30.7439	18.8069	25.5524	52.0511	5.5919	12.2321	40.9228	145.759	25.6291
CP009208	864102	865256	+	1155	AIK79490.1	-	VK055_0867	-	-	ydeA MFS transporter	124.597	117.597	120.306	96.2207	221.714	206.162	79.4179	173.704	92.3082
CP009208	865325	865993	-	669	AIK79491.1	marC	VK055_0868	-	-	inner membrane protein involved in multiple antibiotic resistance	51.4748	31.4169	43.1423	23.3984	22.5638	111.023	0	119.799	33.7377
CP009208	866037	866165	-	129	AIK79492.1	-	VK055_0869	-	-	hypothetical protein	0	0	0	0	0	0	0	0	0
CP009208	866255	866689	+	435	AIK79493.1	marR	VK055_0870	-	-	marR family protein	83.911	98.9346	88.5286	29.4737	191.106	174.562	7.39847	62.8041	202.426
CP009208	866710	867084	+	375	AIK79494.1	marA	VK055_0871	-	-	bacterial regulatory helix-turn-helix, AraC family protein	86.5906	81.6408	82.3034	6.73217	112.132	50.1176	18.4962	99.3541	51.1134
CP009208	867125	867343	+	219	AIK79495.1	marB	VK055_0872	-	-	marB family protein	24.1861	24.8597	24.539	10.8371	21.1904	21.4062	10.5197	15.0024	7.09506
CP009208	867392	868291	-	900	AIK79496.1	-	VK055_0873	-	-	triose-phosphate Transporter family protein	22.1412	37.6139	27.3621	0	11.7724	2.03868	15.4905	85.6019	11.5114
CP009208	868487	869683	+	1197	AIK79497.1	-	VK055_0874	-	-	major Facilitator Superfamily protein	54.7185	111.617	112.923	123.888	132.538	87.4086	110.399	67.6579	99.9825
CP009208	869813	870295	+	483	AIK79498.1	-	VK055_0875	-	-	helix-turn-helix family protein	2.96157	9.65567	14.5497	0	0.0981035	17.6686	1.84962	2.35332	1.59277
CP009208	870331	871029	-	699	AIK79499.1	urtE	VK055_0876	-	-	urea ABC transporter, ATP-binding protein UrtE	71.7122	120.696	107.856	30.2126	70.2421	179.404	100.804	117.519	57.9913
CP009208	871039	871767	-	729	AIK79500.1	urtD	VK055_0877	-	-	urea ABC transporter, ATP-binding protein UrtD	13.4681	25.8685	30.8366	16.1736	0	0.424726	6.24246	2.13269	1.88236
CP009208	871836	872909	-	1074	AIK79501.1	urtC	VK055_0878	-	-	urea ABC transporter, permease protein UrtC	72.2058	152.905	151.215	154.758	55.7228	42.6425	25.3166	54.1998	64.1452
CP009208	872909	874459	-	1551	AIK79502.1	urtB	VK055_0879	-	-	urea ABC transporter, permease protein UrtB	31.308	93.0979	92.727	22.6595	13.244	29.1362	36.1831	12.2814	56.1813
CP009208	874545	875762	-	1218	AIK79503.1	-	VK055_0880	-	-	periplasmic binding domain protein	71.4302	120.336	111.837	35.7954	52.4854	143.472	215.596	61.8481	52.0546
CP009208	875988	877091	-	1104	AIK79504.1	-	VK055_0881	-	-	hypothetical protein	38.1478	63.3383	68.4776	41.1319	138.62	30.1555	29.8251	34.4173	60.8148
CP009208	877240	877638	-	399	AIK79505.1	-	VK055_0882	-	-	rhodanese-like domain protein	5.42954	8.57481	11.4371	5.66487	3.23741	0	4.62404	6.251	3.83713
CP009208	877706	878803	+	1098	AIK79506.1	-	VK055_0883	-	-	bacterial regulatory helix-turn-helix, AraC family protein	19.2502	48.9989	44.0833	22.9058	19.1302	31.0899	31.7903	5.80975	21.1404
CP009208	878769	878987	+	219	AIK79507.1	-	VK055_0884	-	-	hypothetical protein	16.9232	37.3977	32.7911	8.62046	20.4055	29.6459	21.733	16.988	21.7196
CP009208	879040	879480	-	441	AIK79508.1	-	VK055_0885	-	-	acetyltransferase family protein	5.71159	12.3938	12.5229	7.55316	6.27862	4.3322	0.462404	0	7.02266
CP009208	879735	880799	-	1065	AIK79509.1	lacI	VK055_0886	-	-	lacI transcriptional repressor	17.7694	50.8003	60.4427	7.79946	12.0667	78.8291	2.08082	18.0176	10.4978
CP009208	880996	884103	+	3108	AIK79510.1	lacZ	VK055_0887	-	-	beta-galactosidase	118.956	286.355	279.991	87.6002	87.3121	123.34	112.249	64.2014	127.422
CP009208	884158	885423	+	1266	AIK79511.1	lacY	VK055_0888	-	-	lacY lactose MFS transporter	88.5649	112.409	120.958	73.4791	70.2421	76.9603	526.91	71.9232	156.526
CP009208	885454	886542	-	1089	AIK79512.1	-	VK055_0889	-	-	recF/RecN/SMC N terminal domain protein	66.2827	74.0028	69.7805	52.9542	32.8647	45.9553	140.224	24.4892	83.91
CP009208	886629	886868	-	240	AIK79513.1	-	VK055_0890	-	-	hypothetical protein	6.34621	8.28658	12.1609	14.6137	16.4814	0.934397	1.38721	0	20.2716
CP009208	887187	888047	+	861	AIK79514.1	bla	VK055_0891	-	-	beta-lactamase SHV-24	56.7634	83.8746	99.459	49.3418	118.313	47.5693	209.122	34.932	113.883
CP009208	888068	888829	-	762	AIK79515.1	-	VK055_0892	-	-	deoR C terminal sensor domain protein	20.3784	36.2448	39.523	8.78465	7.65207	23.1051	15.4905	10.0016	10.2082
CP009208	889375	889992	+	618	AIK79516.1	ygbJ	VK055_0893	-	-	3-hydroxyisobutyrate dehydrogenase	10.5065	62.3295	59.936	2.95558	13.6364	8.40957	6.93606	4.19185	5.1403
CP009208	890004	891269	+	1266	AIK79517.1	-	VK055_0894	-	-	putative tRNA synthase	5.57057	17.1496	15.7802	2.79139	5.39569	18.8578	4.04604	0	2.09956
CP009208	891289	891882	+	594	AIK79518.1	-	VK055_0895	-	-	class II Aldolase and Adducin N-terminal domain protein	20.5899	27.3097	24.1047	26.1077	61.1185	21.9158	35.8363	32.3581	31.9278
CP009208	891887	892669	+	783	AIK79519.1	-	VK055_0896	-	-	hydroxypyruvate isomerase	137.501	169.911	154.617	184.396	354.35	211.174	108.665	161.791	132.272
CP009208	892727	894091	+	1365	AIK79520.1	-	VK055_0897	-	-	H+ symporter family protein	30.7439	29.3993	33.7321	20.1965	13.6364	23.7846	55.8353	57.2886	26.7875
CP009208	894118	895044	-	927	AIK79521.1	-	VK055_0898	-	-	bacterial regulatory helix-turn-helix, AraC family protein	213.233	171.28	178.722	260.338	252.224	599.033	238.716	308.873	348.599
CP009208	895355	895966	+	612	AIK79522.1	-	VK055_0899	-	-	bacterial regulatory, luxR family protein	29.6862	23.7789	22.0055	4.18708	19.1302	14.1858	12.8317	37.8002	211.621
CP009208	896517	897734	+	1218	AIK79523.1	ycgF	VK055_0900	-	-	blue light-responsive regulator of YcgE	34.4106	22.4098	28.7374	63.463	83.0936	43.2371	48.5524	51.9936	14.4797
CP009208	897755	898267	-	513	AIK79524.1	-	VK055_0901	-	-	competence/damage-inducible CinA C-terminal domain protein	37.7952	26.0847	32.7187	29.3916	27.5671	81.2076	67.8578	137.007	19.1856
CP009208	898433	898906	-	474	AIK79525.1	-	VK055_0902	-	-	hsp20/alpha crystallin family protein	20.3079	16.357	15.925	0.492597	22.5638	22.3406	0.115601	35.1527	16.5793
CP009208	899727	899849	+	123	AIK79526.1	-	VK055_0903	-	-	hypothetical protein	5.71159	4.0352	4.56035	5.58277	27.3709	1.86879	12.8317	56.0384	137.702
CP009208	899923	900552	+	630	AIK79527.1	-	VK055_0905	-	-	bacterial regulatory, luxR family protein	21.8592	15.5644	12.8124	2.62719	242.021	30.5803	4.27724	19.9297	16.0725
CP009208	900549	900671	-	123	AIK79528.1	-	VK055_0904	-	-	hypothetical protein	0	0	0	0	0	0	0	0	0
CP009208	900726	900854	-	129	AIK79529.1	-	VK055_0906	-	-	hypothetical protein	0	0.0720572	0.0723864	0	0.196207	0	0	0.0735412	0
CP009208	901026	901700	+	675	AIK79530.1	-	VK055_0907	-	-	hypothetical protein	28.558	20.104	22.9465	15.9273	0.392414	83.3312	29.3627	168.336	11.439
CP009208	902891	903007	+	117	AIK79531.1	-	VK055_0908	-	-	hypothetical protein	3.59619	2.08966	2.60591	6.48587	8.73121	1.18923	9.01688	2.20623	27.5115
CP009208	903085	905130	-	2046	AIK79532.1	-	VK055_0909	-	-	peptidase M3 family protein	241.579	192.825	194.358	138.83	39.2414	183.482	49.1304	112.15	146.39
CP009208	905261	906010	+	750	AIK79533.1	-	VK055_0910	-	-	polysaccharide biosynthesis family protein	17.7694	9.29538	8.90353	0	28.3519	66.0024	0	6.76579	22.0092
CP009208	906102	906788	+	687	AIK79534.1	-	VK055_0911	-	-	putative DNA-binding transcriptional regulator	56.0582	44.4593	45.893	49.3418	0.392414	17.6686	19.0742	41.6243	85.9371
CP009208	906839	907270	-	432	AIK79535.1	-	VK055_0912	-	-	universal stress protein UP12	32.3657	22.1936	21.4988	16.3378	12.4591	57.1681	76.9903	113.989	31.1314
CP009208	907535	908998	-	1464	AIK79536.1	-	VK055_0913	-	-	mannitol dehydrogenase Rossmann domain protein	198.354	161.264	162.508	342.848	404.775	191.381	183.806	347.997	266.065
CP009208	909262	910545	-	1284	AIK79537.1	-	VK055_0914	-	-	L-galactonate MFS transporter	113.386	108.014	104.743	189.978	149.019	71.7786	81.9611	229.595	132.707
CP009208	910659	910985	-	327	AIK79538.1	ynfA	VK055_0915	-	-	inner membrane protein	39.135	33.8669	40.3192	37.8479	63.3748	14.0159	21.6174	24.048	44.8147
CP009208	911130	911471	+	342	AIK79539.1	-	VK055_0916	-	-	hypothetical protein	0.0705135	0.0720572	0.144773	0.0820996	0.0981035	0	0	0	0
CP009208	911550	912110	+	561	AIK79540.1	-	VK055_0918	-	-	acetyltransferase family protein	67.6224	58.9428	62.9762	48.1925	105.265	21.9158	61.6154	40.0064	105.992
CP009208	912104	912727	-	624	AIK79541.1	-	VK055_0917	-	-	hypothetical protein	20.9425	16.5011	21.0645	81.4428	7.35776	43.0672	4.50844	16.2526	55.5297
CP009208	912916	913185	+	270	AIK79542.1	-	VK055_0919	-	-	hypothetical protein	20.0963	36.6771	29.3165	75.6958	7.65207	84.8602	0	24.195	41.412
CP009208	913336	915771	+	2436	AIK79543.1	dmsA	VK055_0920	-	-	dimethyl sulfoxide reductase, chain A	196.38	248.958	280.425	119.291	239.961	210.409	329.81	160.687	241.956
CP009208	915782	916399	+	618	AIK79544.1	dmsB	VK055_0921	-	-	dimethylsulfoxide reductase, chain B	57.8211	93.17	88.601	73.4791	79.66	69.655	55.2573	66.2606	95.9281
CP009208	916401	917258	+	858	AIK79545.1	-	VK055_0922	-	-	dimethyl sulfoxide reductase, chain C	62.1929	83.8746	83.5339	44.2517	81.3278	25.5685	7.97647	23.1655	15.5657
CP009208	917300	917908	+	609	AIK79546.1	dmsD	VK055_0923	-	-	DMS reductase maturation protein	37.8657	50.368	49.5847	57.716	19.3264	11.3826	10.4041	76.0416	54.1541
CP009208	918078	919337	+	1260	AIK79547.1	-	VK055_0925	-	-	voltage gated chloride channel family protein	81.5841	113.85	130.078	131.031	99.2807	146.276	45.2	73.6147	43.8011
CP009208	919290	919868	-	579	AIK79548.1	-	VK055_0924	-	-	dethiobiotin synthetase subunit dethiobiotin synthetase	65.225	79.7673	84.1854	100.244	47.0897	53.4305	22.4266	96.5595	157.105
CP009208	920113	921333	-	1221	AIK79549.1	mlc	VK055_0926	-	-	dgsA transcriptional repressor	20.6605	23.3465	26.0591	5.91117	30.9026	133.789	8.09207	24.7834	48.7243
CP009208	921457	922359	-	903	AIK79550.1	-	VK055_0927	-	-	bacterial regulatory helix-turn-helix, lysR family protein	20.2374	35.6683	37.8581	11.9044	8.535	21.4062	37.3391	15.7378	5.1403
CP009208	922592	923740	+	1149	AIK79551.1	-	VK055_0928	-	-	sugar (and other) transporter family protein	90.4688	120.263	132.612	78.1588	145.487	34.063	298.944	178.779	144.001
CP009208	923771	923902	-	132	AIK79552.1	-	VK055_0929	-	-	hypothetical protein	11.1411	9.72772	10.2789	0.492597	9.02552	1.86879	0	0	0.941182
CP009208	924080	925567	+	1488	AIK79553.1	mcar-1	VK055_0930	-	-	metallocarboxypeptidase	150.123	149.879	162.797	90.2274	302.649	74.4969	54.5637	147.45	265.92
CP009208	925744	926115	-	372	AIK79554.1	-	VK055_0931	-	-	hypothetical protein	12.3399	10.7365	9.41024	15.3526	3.33552	7.05045	13.5253	14.5611	10.0634
CP009208	926335	926454	-	120	AIK79555.1	-	VK055_0932	-	-	hypothetical protein	0	0	0	0	0	0	0	0	0
CP009208	926734	926877	-	144	AIK79556.1	-	VK055_0933	-	-	hypothetical protein	11.0706	6.26898	6.9491	14.5316	0.29431	0	10.1729	85.4548	10.2082
CP009208	927090	927902	+	813	AIK79557.1	-	VK055_0934	-	-	trypsin family protein	19.2502	18.4466	18.169	7.71736	0.392414	2.88813	0.693606	31.0344	77.1045
CP009208	927916	928032	+	117	AIK79558.1	-	VK055_0935	-	-	hypothetical protein	0.21154	0.0720572	0.217159	0	0	0	0	0	0
CP009208	928076	928405	-	330	AIK79559.1	mdtI	VK055_0936	-	-	mdtI SMR Protein	2.39746	2.30583	2.82307	0	0	0	0	0	0
CP009208	928392	928754	-	363	AIK79560.1	mdtJ	VK055_0937	-	-	mdtJ SMR protein	7.19238	5.04401	8.25205	3.03768	13.1459	55.5541	12.7161	0	23.5295
CP009208	929233	930231	+	999	AIK79561.1	-	VK055_0938	-	-	hypothetical protein	172.053	160.327	164.245	196.628	160.595	90.4666	194.672	286.958	308.346
CP009208	930456	932111	+	1656	AIK79562.1	mdcA	VK055_0939	-	-	malonate decarboxylase, alpha subunit	188.694	288.733	287.229	98.93	362.394	352.777	156.986	204.297	120.037
CP009208	932111	932953	+	843	AIK79563.1	mdcB	VK055_0940	-	-	triphosphoribosyl-dephospho-CoA synthase MdcB	2.89105	18.0143	22.5122	0	1.86397	0.254835	0	0.441247	0.579189
CP009208	932971	933270	+	300	AIK79564.1	mdcC	VK055_0941	-	-	malonate decarboxylase acyl carrier protein	3.87824	9.4395	8.03489	0	2.25638	0	1.73402	0.0735412	8.54303
CP009208	933263	934096	+	834	AIK79565.1	mdcD	VK055_0942	-	-	malonate decarboxylase, beta subunit	102.245	193.474	185.961	70.7698	109.287	23.6997	95.7177	61.1862	176.942
CP009208	934096	934896	+	801	AIK79566.1	mdcE	VK055_0943	-	-	malonate decarboxylase, gamma subunit	71.8532	119.111	121.899	38.4226	55.5266	66.9368	13.8721	106.929	73.7742
CP009208	935033	935992	+	960	AIK79567.1	-	VK055_0944	-	-	auxin efflux carrier family protein	23.0579	39.4874	49.078	15.7631	13.1459	26.7577	24.3918	13.6051	100.344
CP009208	935996	936613	+	618	AIK79568.1	mdcG	VK055_0945	-	-	malonate decarboxylase holo-[acyl-carrier-protein] synthase	6.62827	47.3416	49.6571	29.9663	0.981035	7.8999	1.04041	4.92726	28.7422
CP009208	936613	937515	+	903	AIK79569.1	mdcH	VK055_0947	-	-	malonate decarboxylase, epsilon subunit	22.9874	99.8713	90.2659	25.4509	5.39569	18.0084	30.0563	14.4141	28.7422
CP009208	937505	938431	-	927	AIK79570.1	-	VK055_0946	-	-	bacterial regulatory helix-turn-helix, lysR family protein	50.8402	107.005	99.3142	39.4078	61.8052	53.3456	99.5325	34.1231	34.1721
CP009208	938589	940235	-	1647	AIK79571.1	mqo	VK055_0948	-	-	malate dehydrogenase	80.9495	98.0699	99.5313	65.5976	82.7012	345.132	49.5929	108.4	42.4256
CP009208	940509	941429	-	921	AIK79572.1	-	VK055_0949	-	-	SIS domain protein	35.8208	45.1078	44.0833	23.2342	0	5.01176	19.6522	9.56035	103.602
CP009208	941593	941949	-	357	AIK79573.1	-	VK055_0950	-	-	hypothetical protein	0.0705135	0	0	0	0	0	0.231202	1.69145	0
CP009208	942180	943721	+	1542	AIK79574.1	yjdH	VK055_0951	-	-	sensory histidine kinase in two-component regulatory system with DcuR, regulator of anaerobic fumarate respiration product	151.533	150.672	154.835	292.439	82.7993	35.7619	153.287	126.491	124.67
CP009208	943718	944437	+	720	AIK79575.1	-	VK055_0953	-	-	response regulator	100.129	99.7272	106.408	56.4024	35.7097	96.4977	300.563	92.2206	267.513
CP009208	944418	945368	-	951	AIK79576.1	-	VK055_0952	-	-	apbE family protein	118.674	107.221	110.534	174.79	311.479	128.522	30.8655	44.2718	182.589
CP009208	945436	948213	-	2778	AIK79577.1	-	VK055_0954	-	-	flavocytochrome c family protein	385.568	469.957	448.579	187.926	745.39	293.57	418.36	666.503	365.179
CP009208	948300	948431	-	132	AIK79578.1	-	VK055_0955	-	-	putative transcriptional regulator	0.0705135	0	0.144773	0	0	0	0	0.0735412	0
CP009208	948931	950367	+	1437	AIK79579.1	-	VK055_0956	-	-	ygjE tartrate/succinate DASS transporter TtdT tartrate/succinate DASS transporter	95.4047	124.371	124.215	85.1373	345.815	101.34	77.5683	252.54	205.395
CP009208	950422	952074	+	1653	AIK79580.1	fumA2	VK055_0957	-	-	fumarase A	144.835	185.403	176.333	87.3539	308.143	215.336	186.002	170.248	120.978
CP009208	952237	952584	+	348	AIK79581.1	-	VK055_0958	-	-	putative aTP-binding component of a transport system	14.5963	23.4186	25.6972	8.53836	0.29431	4.67198	0	6.03037	4.9955
CP009208	952609	953853	+	1245	AIK79582.1	-	VK055_0959	-	-	mechanosensitive ion channel family protein	65.9301	111.184	125.301	19.4576	78.7771	172.778	58.9565	277.691	80.9416
CP009208	954378	954767	-	390	AIK79583.1	pcaC	VK055_0960	-	-	4-carboxymuconolactone decarboxylase	14.1732	26.9494	29.8232	60.9179	22.5638	0	17.9182	0	1.52037
CP009208	954760	955524	-	765	AIK79584.1	pcaD	VK055_0961	-	-	3-oxoadipate enol-lactonase	3.73721	6.41309	6.44239	2.62719	11.38	0.16989	0.115601	0	16.0725
CP009208	955514	956848	-	1335	AIK79585.1	pcaB	VK055_0962	-	-	3-carboxy-cis,cis-muconate cycloisomerase	16.2886	70.544	81.0728	7.55316	21.8771	5.09671	10.0573	15.3701	23.6743
CP009208	956876	958078	-	1203	AIK79586.1	pcaF	VK055_0963	-	-	3-oxoadipyl-CoA thiolase	5.218	37.2536	35.1798	0.492597	3.04121	4.50209	0.346803	4.55955	8.39824
CP009208	958089	958745	-	657	AIK79587.1	catJ	VK055_0964	-	-	3-oxoadipate CoA-transferase subunit B	26.5836	69.319	69.0567	0	60.5298	34.7426	0	55.7442	10.0634
CP009208	958756	959442	-	687	AIK79588.1	pcaI	VK055_0965	-	-	3-oxoadipate CoA-transferase subunit A	22.1412	54.4753	60.9494	40.2288	5.5919	2.20857	3.81483	7.79536	13.1765
CP009208	959612	960418	+	807	AIK79589.1	-	VK055_0967	-	-	beta-ketoadipate pathway transcriptional regulator, PcaR/PcaU/PobR family protein	15.1604	44.2431	44.1557	9.35935	37.5736	4.41715	10.5197	18.5324	15.5657
CP009208	960415	960978	-	564	AIK79590.1	-	VK055_0966	-	-	smr domain protein	11.4232	30.0479	28.5926	7.47106	48.9536	10.788	3.93044	8.7514	4.9231
CP009208	961080	961988	-	909	AIK79591.1	-	VK055_0968	-	-	bacterial regulatory helix-turn-helix, lysR family protein	47.3851	105.636	96.3463	36.288	35.6116	163.944	294.667	80.5276	172.598
CP009208	962155	963465	+	1311	AIK79592.1	iaaH	VK055_0969	-	-	indole-3-acetyl-aspartic acid hydrolase	2.39746	2.81023	2.82307	1.14939	0	0	0	0.441247	1.95476
CP009208	963465	964910	+	1446	AIK79593.1	-	VK055_0970	-	-	amidohydrolase family protein	63.1801	91.4406	100.834	23.6447	45.9124	39.9242	108.318	66.3341	96.1453
CP009208	965030	966556	+	1527	AIK79594.1	ydaH	VK055_0971	-	-	abgT transporter family protein	88.988	108.23	114.515	37.2732	263.702	53.5154	62.4246	196.649	151.385
CP009208	966589	966747	-	159	AIK79595.1	-	VK055_0972	-	-	putative phosphatidate cytidylyltransferase	54.0838	69.7514	72.0969	71.4266	65.6312	174.222	11.3289	48.1695	83.91
CP009208	967040	967555	+	516	AIK79596.1	-	VK055_0973	-	-	methylated-DNA-[]-cysteine S-methyltransferase family protein	7.75648	18.3746	21.1368	6.81426	21.1904	11.5525	15.8373	4.63309	28.2355
CP009208	967750	968502	+	753	AIK79597.1	etrA	VK055_0974	-	-	electron transport regulator A	23.622	16.7893	24.7562	21.0175	22.1714	10.4483	25.8946	25.6659	70.4438
CP009208	968641	969591	+	951	AIK79598.1	ydaA	VK055_0975	-	-	universal stress protein with a role in resistance to UV irradiation	23.1284	18.0864	18.6033	27.996	6.76914	64.8981	0	18.753	135.241
CP009208	969701	969889	-	189	AIK79599.1	-	VK055_0976	-	-	hypothetical protein	0.141027	0	0	0	0	0	0	0	0.217196
CP009208	970038	971426	-	1389	AIK79600.1	-	VK055_0977	-	-	NAD(P) transhydrogenase beta subunit	233.47	193.762	221.502	181.851	289.111	152.561	310.62	165.615	421.867
CP009208	971437	972966	-	1530	AIK79601.1	pntA	VK055_0978	-	-	NAD(P)(+) transhydrogenase (AB-specific), alpha subunit	75.0263	63.6265	82.8825	53.611	35.6116	271.23	158.258	39.8593	75.2221
CP009208	973164	973280	+	117	AIK79602.1	-	VK055_0979	-	-	hypothetical protein	3.73721	3.09846	1.88205	29.3916	0	3.39781	0	5.0008	4.48871
CP009208	973309	973491	+	183	AIK79603.1	-	VK055_0980	-	-	putative aTP synthase subunit epsilon	8.46162	4.89989	5.8633	3.61238	6.96535	21.3212	0	48.7578	28.4526
CP009208	973563	974438	+	876	AIK79604.1	-	VK055_0981	-	-	hypothetical protein	76.9302	73.1381	81.8691	66.5007	173.251	63.7938	4.62404	240.847	154.716
CP009208	974616	975998	+	1383	AIK79605.1	-	VK055_0982	-	-	transporter, basic amino acid/polyamine antiporter family protein	109.296	121.2	142.674	56.9771	35.8078	45.8704	63.6962	61.7746	203.802
CP009208	976035	976757	+	723	AIK79606.1	-	VK055_0984	-	-	hypothetical protein	26.372	29.1111	26.6382	4.02288	15.8928	3.05803	2.65882	81.4101	0
CP009208	976754	977089	-	336	AIK79607.1	-	VK055_0983	-	-	glpM family protein	73.6866	81.9291	78.9736	13.0538	66.5142	62.5196	73.6379	42.5068	89.3399
CP009208	977218	977937	+	720	AIK79608.1	-	VK055_0985	-	-	response regulator	65.507	78.5424	87.1533	10.0982	35.2191	51.6466	38.4952	123.402	67.5479
CP009208	978180	978542	+	363	AIK79609.1	-	VK055_0986	-	-	hypothetical protein	27.5003	31.7772	29.5337	50.1628	9.81035	61.5852	12.4849	115.533	81.1588
CP009208	978799	980100	+	1302	AIK79610.1	-	VK055_0987	-	-	HAMP domain protein	69.9494	85.1716	100.4	67.3217	51.1119	75.3463	171.436	48.6842	93.539
CP009208	980176	981108	+	933	AIK79611.1	tus	VK055_0989	-	-	DNA replication terminus site-binding protein	172.053	201.904	196.746	102.132	472.761	120.282	42.31	131.271	142.842
CP009208	981098	982468	-	1371	AIK79612.1	fumC	VK055_0988	-	-	fumarate hydratase, class II	129.11	143.61	144.483	129.553	73.4795	338.167	22.4266	222.462	141.105
CP009208	982838	984484	-	1647	AIK79613.1	fumA	VK055_0990	-	-	fumarase A	160.841	168.326	164.969	399.497	416.94	496.759	704.357	190.545	455.966
CP009208	984686	985864	+	1179	AIK79614.1	manA	VK055_0991	-	-	mannose-6-phosphate isomerase, class I	125.726	139.215	131.96	0.985195	0	0	0	0	0
CP009208	985951	987528	+	1578	AIK79615.1	-	VK055_0992	-	-	hypothetical protein	127.77	154.707	153.749	167.401	215.043	189.258	57.6849	34.6379	130.752
CP009208	987568	988596	-	1029	AIK79616.1	-	VK055_0993	-	-	periplasmic binding and sugar binding domain of LacI family protein	47.3145	89.5671	93.8852	15.8452	50.229	12.402	27.5131	21.2534	8.61543
CP009208	988769	989257	+	489	AIK79617.1	-	VK055_0994	-	-	phosphotransferase system, EIIC family protein	0.0705135	0.216172	0.506705	0	0.196207	0.0849451	0	0.294165	0.0723986
CP009208	989223	990362	+	1140	AIK79618.1	-	VK055_0995	-	-	PTS system, glucose-like IIB component domain protein	36.385	36.9654	40.0297	14.6137	134.696	0.16989	0	11.9137	91.367
CP009208	990414	991586	+	1173	AIK79619.1	-	VK055_0996	-	-	aminotransferase class I and II family protein	205.617	208.173	216.363	121.097	91.923	163.095	635.459	178.117	205.974
CP009208	991600	992604	-	1005	AIK79620.1	-	VK055_0997	-	-	corA-like Mg2+ transporter family protein	35.0452	35.0919	33.5873	37.93	23.6429	9.51386	103.001	39.7122	38.2265
CP009208	992625	992744	-	120	AIK79621.1	-	VK055_0998	-	-	hypothetical protein	37.2311	34.3713	36.8447	0	55.5266	18.518	267.848	44.5659	72.3262
CP009208	992940	993143	+	204	AIK79622.1	-	VK055_0999	-	-	ydfZ family protein	20.872	18.5187	20.9921	14.2032	7.06345	4.41715	21.3862	135.389	28.0907
CP009208	993213	993692	-	480	AIK79623.1	-	VK055_1000	-	-	hypothetical protein	147.867	130.279	126.821	60.5074	62.8843	449.02	53.5233	128.476	234.644
CP009208	993929	994282	+	354	AIK79624.1	-	VK055_1001	-	-	hypothetical protein	8.53213	10.3042	13.1743	222.654	1.07914	23.19	0	17.4293	0
CP009208	994386	995594	+	1209	AIK79625.1	-	VK055_1002	-	-	putative inner membrane protein	108.309	153.122	156.282	168.797	88.4893	182.547	98.8389	174.881	181.214
CP009208	995591	995824	+	234	AIK79626.1	-	VK055_1003	-	-	hypothetical protein	14.7373	15.2761	16.9384	85.8762	163.44	18.8578	0	1.2502	6.44347
CP009208	996075	996467	+	393	AIK79627.1	-	VK055_1004	-	-	hypothetical protein	91.6675	113.346	95.4053	61.7389	113.996	230.796	303.337	119.137	115.838
CP009208	996502	996660	-	159	AIK79628.1	pmp3	VK055_1005	-	-	plasma membrane proteolipid Pmp3	7.827	10.2321	8.61399	7.79946	0	16.9041	1.27161	33.6818	19.9096
CP009208	996943	997941	+	999	AIK79629.1	gap	VK055_1006	-	-	glyceraldehyde-3-phosphate dehydrogenase, type I	52.9556	69.6793	64.4963	60.5895	82.4069	45.1908	196.869	41.2566	87.1679
CP009208	997990	999405	-	1416	AIK79630.1	-	VK055_1007	-	-	putative aldehyde dehydrogenase	64.3788	168.758	163.231	90.5558	76.1283	40.5188	25.5478	107.37	159.928
CP009208	999440	999565	+	126	AIK79631.1	-	VK055_1008	-	-	hypothetical protein	0.352567	0.216172	0.506705	0	0.0981035	0	0	0	0
CP009208	999627	1000427	-	801	AIK79632.1	-	VK055_1009	-	-	hypothetical protein	8.3911	45.9725	45.5311	0.820996	2.45259	1.01934	29.5939	1.91207	1.37557
CP009208	1000808	1002133	+	1326	AIK79633.1	-	VK055_1010	-	-	sugar (and other) transporter family protein	29.5451	67.3735	69.129	20.0323	26.0955	8.15473	117.451	32.7994	23.8191
CP009208	1002339	1003769	-	1431	AIK79634.1	-	VK055_1011	-	-	amino acid permease family protein	154.354	297.236	279.991	265.592	263.015	134.383	382.408	186.868	137.775
CP009208	1003779	1004774	-	996	AIK79635.1	astE	VK055_1012	-	-	succinylglutamate desuccinylase	21.5066	43.8108	46.5445	28.817	14.7155	24.804	41.732	23.9009	41.05
CP009208	1004785	1006125	-	1341	AIK79636.1	astB	VK055_1013	-	-	succinylarginine dihydrolase	28.1349	60.8163	63.9172	12.4791	22.4657	11.0429	22.889	26.3277	45.5387
CP009208	1006147	1007613	-	1467	AIK79637.1	astD	VK055_1014	-	-	succinylglutamic semialdehyde dehydrogenase	7.05135	34.9478	39.4506	11.7402	0.981035	4.58704	0.462404	1.10312	10.4978
CP009208	1007604	1008626	-	1023	AIK79638.1	astA	VK055_1015	-	-	arginine N-succinyltransferase	28.558	96.7728	83.9683	29.9663	17.07	21.5761	35.7207	24.1215	10.5702
CP009208	1008645	1009838	-	1194	AIK79639.1	-	VK055_1016	-	-	astC	59.5839	83.154	97.2874	42.035	25.1145	53.7703	18.265	58.3181	58.3533
CP009208	1010050	1010166	+	117	AIK79640.1	-	VK055_1017	-	-	hypothetical protein	3.38465	3.09846	3.98125	0.903095	0.686724	0.849451	9.24808	0.956035	7.38466
CP009208	1010379	1011653	+	1275	AIK79641.1	gdhA	VK055_1018	-	-	glutamate dehydrogenase	62.2634	58.0781	60.6598	29.9663	45.6181	28.6265	72.7131	81.9984	55.2401
CP009208	1011809	1012807	-	999	AIK79642.1	-	VK055_1019	-	-	aldo/keto reductase family protein	82.5008	62.1133	65.2202	72.4939	82.3088	11.2977	247.617	5.3685	120.761
CP009208	1012908	1013855	+	948	AIK79643.1	-	VK055_1020	-	-	bacterial regulatory helix-turn-helix, lysR family protein	78.552	63.2662	61.0941	17.9798	130.576	492.682	45.4312	221.653	134.951
CP009208	1013963	1014394	+	432	AIK79644.1	-	VK055_1021	-	-	bacterial regulatory, gntR family protein	38.5004	25.6524	26.2039	246.709	160.301	197.328	50.5177	40.9624	67.9823
CP009208	1014394	1016046	+	1653	AIK79645.1	-	VK055_1022	-	-	major Facilitator Superfamily protein	141.309	138.206	149.188	158.698	94.5717	224.51	634.65	242.465	569.27
CP009208	1016075	1017160	+	1086	AIK79646.1	-	VK055_1023	-	-	efflux transporter, RND family, MFP subunit	150.264	212.785	221.358	146.958	181.786	37.8006	336.399	303.357	280.907
CP009208	1017157	1018536	+	1380	AIK79647.1	-	VK055_1024	-	-	efflux transporter, outer membrane factor (OMF) lipo, NodT family protein	143.777	320.655	315.894	76.5168	149.51	138.8	69.245	56.8473	232.255
CP009208	1018552	1019211	+	660	AIK79648.1	-	VK055_1025	-	-	putative O-METHYLTRANSFERASE	31.449	36.2448	35.9761	48.2746	1.56966	16.6492	2.89003	5.51559	51.8374
CP009208	1019272	1023174	-	3903	AIK79649.1	hrpA	VK055_1026	-	-	ATP-dependent helicase HrpA	453.895	400.494	402.83	376.919	688.392	634.795	558.469	1157.61	544.003
CP009208	1023379	1023984	+	606	AIK79650.1	-	VK055_1027	-	-	NADH-azoreductase, FMN-dependent	20.0258	10.5204	15.4907	1.55989	0.784828	13.8461	0.115601	10.5164	5.57469
CP009208	1024021	1024143	-	123	AIK79651.1	-	VK055_1028	-	-	hypothetical protein	48.8658	41.6491	40.8983	60.9179	0.490517	131.325	30.4031	66.3341	161.738
CP009208	1024440	1025036	-	597	AIK79652.1	paaY	VK055_1029	-	-	phenylacetic acid degradation protein PaaY	143.918	137.053	118.569	203.853	105.167	70.0797	2.89003	279.971	169.919
CP009208	1025046	1025972	-	927	AIK79653.1	paaX	VK055_1030	-	-	phenylacetic acid degradation operon negative regulatory protein PaaX	41.9555	35.6683	43.0699	66.5007	121.648	60.7358	251.201	34.785	56.4709
CP009208	1026072	1027388	-	1317	AIK79654.1	paaF	VK055_1031	-	-	phenylacetate-CoA ligase	86.379	118.462	122.84	43.1023	141.171	180.508	46.356	143.994	28.1631
CP009208	1027415	1028620	-	1206	AIK79655.1	pcaF2	VK055_1032	-	-	3-oxoadipyl-CoA thiolase	20.0258	42.0094	36.1208	1.64199	6.18052	20.132	0	7.94244	6.87787
CP009208	1028620	1029009	-	390	AIK79656.1	paaD	VK055_1033	-	-	phenylacetic acid degradation protein PaaD	24.7502	31.7772	34.0216	5.58277	8.63311	19.6223	0.115601	35.5939	21.9368
CP009208	1029032	1030453	-	1422	AIK79657.1	paaC	VK055_1034	-	-	3-hydroxyacyl-CoA dehydrogenase PaaC	52.321	94.2508	90.9174	328.398	41.9883	6.79561	190.048	105.164	45.0319
CP009208	1030457	1031245	-	789	AIK79658.1	paaB	VK055_1035	-	-	phenylacetate degradation putative enoyl-CoA hydratase PaaB	10.8591	28.2464	27.0725	10.3445	2.25638	2.29352	1.15601	1.91207	6.73307
CP009208	1031248	1032015	-	768	AIK79659.1	-	VK055_1036	-	-	putative enoyl-CoA hydratase, mitochondrial	9.23727	10.3762	15.4183	1.23149	0.0981035	0	0	6.47162	11.0046
CP009208	1032012	1033082	-	1071	AIK79660.1	-	VK055_1037	-	-	2Fe-2S iron-sulfur cluster binding domain protein	29.5451	35.308	39.0163	10.8371	23.3486	252.797	0	17.0615	14.4073
CP009208	1033090	1033587	-	498	AIK79661.1	paaJ	VK055_1038	-	-	phenylacetate-CoA oxygenase, PaaJ subunit	82.7828	112.697	108.435	23.1521	41.4978	68.2959	117.797	158.775	25.1947
CP009208	1033599	1034354	-	756	AIK79662.1	-	VK055_1039	-	-	phenylacetic acid catabolic family protein	47.4556	66.2926	58.7778	26.1077	29.2348	15.2052	17.5714	47.287	27.6563
CP009208	1034362	1034649	-	288	AIK79663.1	-	VK055_1040	-	-	phenylacetic acid degradation B	42.5901	51.8812	42.9975	44.0875	58.3716	12.0622	23.9294	35.0791	9.84621
CP009208	1034661	1035590	-	930	AIK79664.1	-	VK055_1041	-	-	phenylacetic acid catabolic family protein	88.2829	103.402	95.912	206.398	45.6181	206.077	13.7565	40.7418	215.458
CP009208	1035877	1037922	+	2046	AIK79665.1	paaN	VK055_1042	-	-	phenylacetic acid degradation protein paaN	55.2121	106.645	100.328	83.4953	88.2931	44.0865	18.7274	43.3893	90.4982
CP009208	1038399	1040666	+	2268	AIK79666.1	maoA	VK055_1043	-	-	primary amine oxidase	230.438	308.549	301.417	249.09	146.567	519.694	273.743	203.635	393.776
CP009208	1040669	1041652	-	984	AIK79667.1	-	VK055_1044	-	-	quinone oxidoreductase domain protein	3.10259	15.5644	16.2869	13.1359	1.86397	4.92682	3.81483	10.8105	7.23986
CP009208	1041696	1042586	-	891	AIK79668.1	-	VK055_1045	-	-	putative 2-dehydropantoate 2-reductase	6.34621	17.1496	21.2092	4.43338	7.94638	3.22792	1.38721	0.294165	2.31675
CP009208	1042711	1044210	-	1500	AIK79669.1	-	VK055_1046	-	-	feaB	39.4876	91.7288	102.572	16.3378	57.881	33.6383	67.3954	91.7058	15.5657
CP009208	1044446	1045348	+	903	AIK79670.1	-	VK055_1047	-	-	feaR transcriptional regulator FeaR transcriptional activator	91.1739	133.882	128.414	4.84387	15.0098	47.3144	46.1248	32.2846	53.937
CP009208	1045349	1045672	-	324	AIK79671.1	-	VK055_1048	-	-	hypothetical protein	9.37829	9.72772	11.5818	0	80.3467	36.6114	5.54885	0.588329	12.3078
CP009208	1045680	1045865	-	186	AIK79672.1	-	VK055_1049	-	-	ynbE-like lipofamily protein	6.20519	7.49395	6.15285	0	7.65207	4.41715	64.043	0.882494	0.289594
CP009208	1045862	1048501	-	2640	AIK79673.1	-	VK055_1050	-	-	dicarboxylate transport family protein	236.996	280.375	304.385	94.5787	71.125	149.249	200.221	163.482	133.358
CP009208	1048762	1049208	+	447	AIK79674.1	-	VK055_1051	-	-	hypothetical protein	6.62827	3.09846	5.57376	25.2046	0	52.9208	5.43325	3.7506	0.0723986
CP009208	1049356	1050345	+	990	AIK79675.1	-	VK055_1052	-	-	D-lactate dehydrogenase, NAD-dependent	98.1548	103.69	121.899	120.604	158.045	74.0722	167.622	353.439	247.458
CP009208	1050468	1050908	+	441	AIK79676.1	hslJ	VK055_1053	-	-	heat shock protein hslJ	101.539	133.81	148.247	83.0027	367.888	68.9755	65.3146	83.8369	223.712
CP009208	1050954	1051118	-	165	AIK79677.1	-	VK055_1054	-	-	hypothetical protein	12.4809	32.9301	31.1986	13.3001	0	2.80319	9.59489	6.47162	4.77831
CP009208	1051229	1051366	-	138	AIK79678.1	-	VK055_1055	-	-	hypothetical protein	16.3591	23.9951	34.6731	50.327	27.2728	9.25902	7.74527	8.7514	41.9188
CP009208	1051580	1055107	+	3528	AIK79679.1	nifJ	VK055_1056	-	-	ferredoxin (flavodoxin) oxidoreductase	87.0842	206.444	207.46	157.877	41.9883	57.4229	125.658	71.1878	96.0005
CP009208	1055464	1056588	+	1125	AIK79680.1	ompC2	VK055_1057	-	-	outer membrane protein C	130.45	123.362	132.684	75.2032	195.913	97.2622	29.1315	82.4396	139.295
CP009208	1056732	1056944	+	213	AIK79681.1	-	VK055_1058	-	-	KTSC domain protein	14.8078	9.4395	9.0483	9.68775	7.45586	27.7771	6.58926	6.10392	28.887
CP009208	1057035	1057460	+	426	AIK79682.1	-	VK055_1060	-	-	hypothetical protein	13.327	12.1777	13.2467	1.64199	16.4814	2.29352	5.43325	5.0008	70.3714
CP009208	1057457	1057576	-	120	AIK79683.1	-	VK055_1059	-	-	hypothetical protein	29.7567	31.5611	30.5471	27.6676	83.6823	38.4802	0	13.3845	43.9459
CP009208	1057694	1058629	+	936	AIK79684.1	-	VK055_1061	-	-	putative C32 tRNA thiolase	113.315	96.5567	96.9254	105.662	131.361	65.7475	100.457	95.4564	91.2946
CP009208	1058675	1060048	-	1374	AIK79685.1	-	VK055_1062	-	-	ATP-dependent RNA helicase, specific for 23S rRNA	45.3402	56.0605	57.4024	33.3324	45.0295	16.3944	34.9115	20.518	23.2399
CP009208	1060574	1061557	-	984	AIK79686.1	-	VK055_1063	-	-	corA-like Mg2+ transporter family protein	156.681	167.749	162.146	81.9354	35.8078	234.109	82.0767	211.063	124.308
CP009208	1061837	1062580	+	744	AIK79687.1	-	VK055_1064	-	-	bacterial regulatory, arsR family protein	51.1223	67.0853	77.9602	29.5558	9.90845	21.8309	30.0563	85.9696	13.9005
CP009208	1062567	1063661	+	1095	AIK79688.1	-	VK055_1065	-	-	putative oxidoreductase	203.008	193.402	210.862	92.5262	417.823	108.9	56.2977	124.799	275.115
CP009208	1063898	1064092	+	195	AIK79689.1	-	VK055_1066	-	-	hypothetical protein	74.1802	59.4472	58.8502	78.9798	86.5273	41.4532	30.1719	19.1942	288.798
CP009208	1064205	1064951	-	747	AIK79690.1	-	VK055_1067	-	-	hypothetical protein	147.655	120.336	112.416	171.67	82.9955	118.838	169.009	109.429	147.766
CP009208	1065202	1066581	-	1380	AIK79691.1	-	VK055_1068	-	-	amino acid permease family protein	319.567	294.138	313.071	216.743	467.659	609.057	47.2808	1808.89	909.109
CP009208	1066916	1067395	+	480	AIK79692.1	-	VK055_1069	-	-	asnC family protein	22.8464	15.06	15.7802	9.11305	218.182	121.217	0	3.7506	9.04982
CP009208	1067647	1068261	+	615	AIK79693.1	-	VK055_1070	-	-	hypothetical protein	54.5069	44.8196	43.2871	41.8708	61.2166	68.4658	196.869	138.625	34.1721
CP009208	1068300	1069499	+	1200	AIK79694.1	tyrB	VK055_1071	-	-	tyrosine aminotransferase	252.579	278.933	280.932	354.095	149.412	178.045	137.334	233.861	219.73
CP009208	1069528	1070196	-	669	AIK79695.1	-	VK055_1072	-	-	binding-protein-dependent transport system innermembrane component family protein	106.616	121.561	118.279	29.3916	37.1812	114.421	122.306	100.898	137.051
CP009208	1070189	1071202	-	1014	AIK79696.1	-	VK055_1073	-	-	ABC transporter family protein	95.6163	98.0699	98.7351	209.272	202.682	10.4483	71.4415	76.4828	182.082
CP009208	1071211	1072017	-	807	AIK79697.1	-	VK055_1074	-	-	NLPA lipofamily protein	62.4044	58.8707	53.7831	23.891	148.823	71.4389	29.8251	50.008	51.3306
CP009208	1072238	1073413	+	1176	AIK79698.1	-	VK055_1075	-	-	aminotransferase class I and II family protein	97.5201	131.36	116.325	129.553	207.489	223.746	17.4558	77.6595	155.223
CP009208	1073458	1074492	-	1035	AIK79699.1	-	VK055_1076	-	-	zinc-binding dehydrogenase family protein	44.8466	144.475	143.832	34.2355	29.2348	42.1328	24.623	47.5811	50.0998
CP009208	1074581	1075129	+	549	AIK79700.1	-	VK055_1077	-	-	tetR-family transcriptional regulator	0	0	0	0	0	0	0	0	0.144797
CP009208	1075184	1076095	-	912	AIK79701.1	-	VK055_1078	-	-	short chain dehydrogenase family protein	3.87824	27.5259	28.5926	0.0820996	12.6553	10.1085	1.04041	15.8113	7.67425
CP009208	1076088	1076972	-	885	AIK79702.1	-	VK055_1079	-	-	metallo-beta-lactamase superfamily protein	26.372	47.846	44.8072	35.5491	1.96207	36.3565	0.115601	17.0615	46.6971
CP009208	1077045	1077968	+	924	AIK79703.1	-	VK055_1080	-	-	bacterial regulatory helix-turn-helix, lysR family protein	13.8912	26.0847	25.7696	10.4266	1.96207	0.679561	3.93044	4.33893	4.70591
CP009208	1077988	1078893	-	906	AIK79704.1	-	VK055_1081	-	-	bacterial regulatory helix-turn-helix, lysR family protein	66.8468	180.359	165.91	8.86675	40.5167	87.1537	61.153	27.7986	31.421
CP009208	1079037	1079966	+	930	AIK79705.1	-	VK055_1082	-	-	nmrA-like family protein	5.00646	9.36744	12.9572	0	2.35448	0.764506	0	12.2078	11.1494
CP009208	1079992	1080198	+	207	AIK79706.1	-	VK055_1083	-	-	hypothetical protein	24.8207	48.6386	50.5257	11.9865	26.4879	6.28594	4.97085	0.514788	28.9594
CP009208	1080249	1081127	-	879	AIK79707.1	-	VK055_1084	-	-	bacterial regulatory helix-turn-helix, AraC family protein	115.29	216.82	224.543	43.1023	51.6024	28.7964	60.3438	55.3029	91.4394
CP009208	1081286	1082041	+	756	AIK79708.1	-	VK055_1085	-	-	short chain dehydrogenase family protein	54.2249	116.877	111.765	17.5693	18.1491	5.60638	61.6154	12.6491	29.8282
CP009208	1082046	1082639	-	594	AIK79709.1	-	VK055_1086	-	-	bacterial regulatory, tetR family protein	57.8211	101.312	109.376	20.6891	15.7947	6.79561	31.0967	13.458	24.2535
CP009208	1082713	1083426	+	714	AIK79710.1	-	VK055_1087	-	-	putative oxidoreductase with NAD(P)-binding Rossmann-fold domain	53.8723	79.6232	74.0513	63.7914	6.27862	18.518	87.3944	13.0168	27.8735
CP009208	1083493	1083987	-	495	AIK79711.1	-	VK055_1088	-	-	hypothetical protein	21.6476	23.2024	22.5122	8.04576	0	0	5.89565	23.8273	20.7784
CP009208	1084114	1084641	-	528	AIK79712.1	sciN	VK055_1089	-	-	type VI secretion lipofamily protein	49.1479	46.4048	54.5794	15.9273	8.4369	38.735	153.403	22.6507	41.1224
CP009208	1084634	1085719	-	1086	AIK79713.1	impH	VK055_1090	-	-	type VI secretion system protein	216.899	235.915	233.084	134.561	239.471	161.651	96.1801	309.829	118.155
CP009208	1085683	1087437	-	1755	AIK79714.1	impG	VK055_1091	-	-	type VI secretion system protein DUF879	403.619	351.495	322.843	251.307	564.88	464.565	318.019	336.304	384.726
CP009208	1087517	1089109	-	1593	AIK79715.1	-	VK055_1092	-	-	impA-related N-terminal family protein	188.412	157.805	157.006	499.248	345.913	365.859	95.8333	597.595	364.093
CP009208	1089106	1092354	-	3249	AIK79716.1	-	VK055_1093	-	-	intracellular multiplication and human macrophage-killing family protein	485.626	414.617	424.04	714.102	301.962	348.105	697.306	298.577	654.7
CP009208	1092545	1093726	-	1182	AIK79717.1	-	VK055_1094	-	-	hypothetical protein	106.052	75.2998	77.9602	48.0283	242.708	63.6239	99.7637	145.611	144.942
CP009208	1093975	1096374	-	2400	AIK79718.1	-	VK055_1095	-	-	hypothetical protein	164.085	119.471	131.381	415.342	389.961	380.554	176.407	310.123	197.865
CP009208	1096556	1096891	-	336	AIK79719.1	-	VK055_1096	-	-	hypothetical protein	0.352567	0.0720572	0.0723864	0	0	0	0	0.220623	0
CP009208	1096916	1097692	-	777	AIK79720.1	-	VK055_1097	-	-	hypothetical protein	125.443	103.546	104.381	167.565	109.876	218.394	197.447	423.303	149.72
CP009208	1097696	1098340	-	645	AIK79721.1	-	VK055_1098	-	-	hypothetical protein	103.937	100.88	105.757	123.231	276.456	64.8131	144.848	1242.77	155.15
CP009208	1098353	1100074	-	1722	AIK79722.1	vgrG	VK055_1099	-	-	type VI secretion valine-glycine repeat protein G	119.379	205.723	212.816	64.1198	81.4259	102.359	104.85	37.8737	139.729
CP009208	1100067	1102667	-	2601	AIK79723.1	clpV	VK055_1100	-	-	type VI secretion ATPase, ClpV1 family	77.3533	140.079	124.794	62.4778	24.4278	30.0706	22.0798	183.485	33.7377
CP009208	1102986	1103477	-	492	AIK79724.1	hcp1	VK055_1101	-	-	type VI secretion system effector, Hcp1 family protein	61.9108	92.7376	76.2953	8.86675	45.9124	7.47517	8.43888	16.7674	57.7017
CP009208	1103482	1105188	-	1707	AIK79725.1	-	VK055_1102	-	-	ompA family protein	23.9746	45.6122	36.6999	32.3472	0.29431	7.30528	0	63.8337	17.0861
CP009208	1105185	1105874	-	690	AIK79726.1	-	VK055_1103	-	-	type IV/VI secretion system, DotU family domain protein	146.033	209.254	214.553	251.143	69.3592	86.644	47.1652	65.6722	145.594
CP009208	1105871	1107211	-	1341	AIK79727.1	impJ	VK055_1104	-	-	type VI secretion system protein	91.9496	112.553	112.706	25.1225	56.4095	89.7021	13.5253	62.3629	25.1947
CP009208	1107224	1108225	-	1002	AIK79728.1	impC2	VK055_1105	-	-	type VI secretion system protein	87.6483	97.5655	102.354	76.1884	92.8059	29.391	13.2941	68.3197	166.3
CP009208	1108259	1108774	-	516	AIK79729.1	impC1	VK055_1106	-	-	type VI secretion system protein	41.4619	56.9252	51.6839	177.828	2.9431	121.981	12.2537	47.3605	21.3576
CP009208	1108811	1109302	-	492	AIK79730.1	impB	VK055_1107	-	-	type VI secretion system protein	0.0705135	0	0.0723864	0	0	0	0	0	0.144797
CP009208	1109961	1110509	+	549	AIK79731.1	-	VK055_1108	-	-	intracellular protease, PfpI family protein	22.7759	30.1199	29.968	10.1803	6.08242	13.8461	24.2762	4.1183	25.9187
CP009208	1110708	1112240	-	1533	AIK79732.1	-	VK055_1109	-	-	HD domain protein	48.7953	35.9566	36.2656	25.3688	160.399	6.79561	409.69	31.8433	24.0363
CP009208	1112457	1113218	-	762	AIK79733.1	-	VK055_1110	-	-	short chain dehydrogenase family protein	131.296	123.866	127.69	67.3217	316.482	54.2799	92.8276	242.097	141.25
CP009208	1113327	1114241	+	915	AIK79734.1	-	VK055_1111	-	-	bacterial regulatory helix-turn-helix, lysR family protein	71.5007	71.841	71.735	77.502	4.21845	74.8367	16.531	27.0631	58.4257
CP009208	1114784	1115227	-	444	AIK79735.1	-	VK055_1112	-	-	histidine kinase-like ATPase domain protein	49.853	36.533	38.0753	83.5774	52.2892	0.934397	49.5929	47.2134	246.155
CP009208	1115247	1115585	-	339	AIK79736.1	-	VK055_1113	-	-	anti-anti-sigma factor family protein	9.51932	4.68372	10.7132	22.4132	0	36.6963	218.833	8.38369	15.1313
CP009208	1115575	1116789	-	1215	AIK79737.1	-	VK055_1114	-	-	response regulator	96.8855	74.0028	74.2685	39.1615	171.289	10.2784	137.45	90.5292	80.8692
CP009208	1116798	1117697	-	900	AIK79738.1	-	VK055_1115	-	-	hypothetical protein	244.329	179.927	165.331	145.152	215.337	387.52	1374.84	165.909	422.518
CP009208	1117708	1117932	-	225	AIK79739.1	-	VK055_1116	-	-	opgC family protein	96.3214	75.6601	71.9521	79.965	62.3938	132.939	58.6097	45.1543	172.236
CP009208	1117899	1118921	-	1023	AIK79740.1	-	VK055_1117	-	-	opgC family protein	130.52	91.3686	99.6761	335.213	252.224	174.053	383.564	183.412	195.476
CP009208	1119198	1121015	+	1818	AIK79741.1	-	VK055_1118	-	-	glycosyl transferase 2 family protein	259.772	294.714	262.401	113.872	358.568	207.946	296.864	238.347	124.308
CP009208	1121012	1122343	+	1332	AIK79742.1	-	VK055_1119	-	-	hypothetical protein	20.8015	24.7156	34.1664	0	18.934	0	23.6982	34.3437	11.1494
CP009208	1122340	1123887	+	1548	AIK79743.1	-	VK055_1120	-	-	hypothetical protein	234.034	284.77	276.154	97.6985	215.435	340.715	122.075	245.26	196.779
CP009208	1123872	1125266	+	1395	AIK79744.1	-	VK055_1121	-	-	hypothetical protein	157.95	204.066	209.993	129.143	151.276	121.981	165.888	205.548	300.961
CP009208	1125263	1125697	+	435	AIK79745.1	-	VK055_1122	-	-	hypothetical protein	16.5002	18.7349	21.2092	1.97039	76.9131	2.54835	946.195	3.01519	0
CP009208	1125700	1128393	+	2694	AIK79746.1	-	VK055_1123	-	-	response regulator	246.586	340.831	333.991	95.646	158.83	132.005	219.064	116.416	223.929
CP009208	1128410	1130581	+	2172	AIK79747.1	-	VK055_1124	-	-	glycosyl hydrolases family 2, sugar binding domain protein	134.822	174.955	176.261	369.202	171.191	108.985	338.942	496.991	111.277
CP009208	1130606	1131442	-	837	AIK79748.1	-	VK055_1125	-	-	oxidoreductase, aldo/keto reductase family	72.4173	88.5583	85.3436	21.2638	196.697	69.0604	44.9688	54.9352	73.4122
CP009208	1131554	1132756	-	1203	AIK79749.1	-	VK055_1126	-	-	major Facilitator Superfamily protein	174.027	260.127	277.168	143.017	74.853	171.419	535.233	149.362	153.775
CP009208	1132829	1133965	-	1137	AIK79750.1	-	VK055_1127	-	-	hypothetical protein	103.161	94.6832	102.572	55.5814	97.5149	91.8257	125.658	160.761	63.4936
CP009208	1134138	1135022	+	885	AIK79751.1	-	VK055_1128	-	-	bacterial regulatory helix-turn-helix, lysR family protein	331.484	271.728	290.27	456.884	213.767	499.817	184.037	364.249	345.052
CP009208	1135535	1135699	-	165	AIK79752.1	-	VK055_1129	-	-	hypothetical protein	27.3592	22.8421	21.4988	23.2342	8.63311	146.021	0	25.5188	0
CP009208	1136607	1137656	-	1050	AIK79753.1	-	VK055_1130	-	-	hypothetical protein	40.1927	30.9846	24.2495	1.88829	53.1721	47.3994	11.5601	53.6115	161.811
CP009208	1137658	1138254	-	597	AIK79754.1	-	VK055_1131	-	-	hypothetical protein	113.456	84.1628	72.5312	193.262	288.817	134.893	58.7253	250.775	92.3806
CP009208	1138376	1138867	-	492	AIK79755.1	-	VK055_1132	-	-	hypothetical protein	25.8079	18.0864	17.0832	0.0820996	0	0.934397	39.3044	0	83.8376
CP009208	1139501	1139695	+	195	AIK79756.1	-	VK055_1134	-	-	hypothetical protein	8.3911	9.00715	6.58717	72.6581	0	17.5836	19.421	16.3997	7.45706
CP009208	1139678	1139791	-	114	AIK79757.1	-	VK055_1133	-	-	hypothetical protein	0	0	0	0	0	0	0	0	0
CP009208	1140257	1140511	-	255	AIK79758.1	-	VK055_1135	-	-	hypothetical protein	11.4937	7.92629	7.4558	6.81426	0	6.37089	62.6558	15.1495	4.9231
CP009208	1141149	1142765	-	1617	AIK79759.1	oppA3	VK055_1136	-	-	periplasmic oligopeptide-binding protein	365.824	362.015	372.501	527.654	294.605	513.833	266.807	334.318	811.805
CP009208	1142762	1142878	-	117	AIK79760.1	-	VK055_1137	-	-	hypothetical protein	29.2631	27.9582	29.3165	25.4509	28.9405	12.0622	9.13248	27.0631	47.3487
CP009208	1142951	1143658	+	708	AIK79761.1	ycjI	VK055_1139	-	-	murein peptide amidase A	11.7052	18.3746	14.4773	46.7147	2.35448	13.6762	110.977	0	88.1091
CP009208	1143655	1144620	-	966	AIK79762.1	-	VK055_1138	-	-	L-Ala-D/L-Glu epimerase, a muconate lactonizing enzyme L-Ala-D/L-Glu epimerase	14.6668	41.6491	41.1155	16.0094	0	13.1665	0	11.7666	1.52037
CP009208	1144723	1145229	+	507	AIK79763.1	-	VK055_1140	-	-	putative thiol peroxidase	10.2245	27.0935	23.598	0	0	7.56012	30.6343	0	3.40273
CP009208	1145300	1146316	-	1017	AIK79764.1	-	VK055_1141	-	-	membrane AbrB duplication domain protein	17.6284	37.83	32.212	9.11305	0.196207	6.37089	0	9.48681	6.22628
CP009208	1146454	1147995	-	1542	AIK79765.1	tyrR	VK055_1142	-	-	tyrR transcriptional dual regulator	43.8594	58.4384	58.1987	85.3015	86.4292	15.0353	69.9386	89.1319	52.489
CP009208	1148168	1149481	-	1314	AIK79766.1	-	VK055_1143	-	-	6-phospho-beta-glucosidase	99.9881	117.814	121.03	25.6151	290.288	167.257	210.741	104.355	192.508
CP009208	1149595	1150494	+	900	AIK79767.1	-	VK055_1144	-	-	bacterial regulatory helix-turn-helix, lysR family protein	11.2116	16.2849	23.598	32.8398	0.686724	5.52143	0	0	107.078
CP009208	1150584	1151645	-	1062	AIK79768.1	-	VK055_1145	-	-	hypothetical protein	2.609	2.37789	2.17159	0	0	0	0	0	0
CP009208	1151642	1153039	-	1398	AIK79769.1	-	VK055_1146	-	-	hypothetical protein	46.821	132.153	127.979	25.3688	6.08242	7.22034	14.6813	33.7554	42.4256
CP009208	1153142	1153360	-	219	AIK79770.1	pspD	VK055_1147	-	-	peripheral inner membrane phage-shock protein	0	0	0	0	0	0	0	0	0
CP009208	1153389	1153748	-	360	AIK79771.1	pspC	VK055_1148	-	-	phage shock protein C	6.76929	10.016	12.9572	2.46299	0	3.65264	0	46.5515	2.31675
CP009208	1153748	1153966	-	219	AIK79772.1	pspB	VK055_1149	-	-	phage shock protein B	1.69232	2.66612	3.32978	0	3.13931	9.5988	0	19.1942	0
CP009208	1154028	1154696	-	669	AIK79773.1	pspA	VK055_1150	-	-	phage shock protein A	6.34621	8.50275	6.51478	4.35128	10.2028	58.6971	0	2.57394	2.67875
CP009208	1154864	1155838	+	975	AIK79774.1	pspF	VK055_1152	-	-	psp operon transcriptional activator	36.2439	47.9181	49.4399	110.506	93.2964	27.862	14.7969	9.41327	15.5657
CP009208	1155829	1157220	-	1392	AIK79775.1	-	VK055_1151	-	-	major Facilitator Superfamily protein	74.3917	92.8097	101.848	114.365	59.9412	20.3019	41.5008	449.41	98.3173
CP009208	1157246	1158391	-	1146	AIK79776.1	-	VK055_1153	-	-	amidohydrolase family protein	93.0778	121.272	133.915	41.5424	89.1761	222.301	61.9622	30.8873	36.6337
CP009208	1158587	1160908	+	2322	AIK79777.1	-	VK055_1155	-	-	bacterial regulatory helix-turn-helix, AraC family protein	71.1481	121.344	120.741	23.2342	13.8326	61.0756	34.2179	62.3629	38.6608
CP009208	1160875	1161717	-	843	AIK79778.1	-	VK055_1154	-	-	helix-turn-helix domain protein	44.2825	134.171	136.593	15.0242	28.7443	14.5256	9.47929	12.5755	33.7377
CP009208	1161828	1162733	+	906	AIK79779.1	-	VK055_1156	-	-	NAD dependent epimerase/dehydratase family protein	52.039	150.888	153.604	27.0929	5.98431	55.0445	34.6803	17.5763	44.5251
CP009208	1163067	1164710	+	1644	AIK79780.1	-	VK055_1157	-	-	bacterial extracellular solute-binding, 5 Middlefamily protein	46.5389	61.8251	54.4346	10.2624	25.9974	114.081	32.0215	112.812	652.456
CP009208	1164707	1165672	+	966	AIK79781.1	-	VK055_1158	-	-	binding-protein-dependent transport system innermembrane component family protein	20.3079	22.5539	20.1958	4.10498	9.90845	54.9595	10.0573	50.6699	67.3307
CP009208	1165659	1166549	+	891	AIK79782.1	-	VK055_1159	-	-	N-terminal TM domain of oligopeptide transport permease C family protein	25.0323	22.3377	25.9143	0.0820996	3.62983	26.6728	0	7.42766	87.4575
CP009208	1166549	1167541	+	993	AIK79783.1	-	VK055_1160	-	-	oligopeptide/dipeptide ABC transporter, ATP-binding, C-terminal domain protein	9.16675	13.7629	9.91694	0.820996	2.845	1.95374	0	4.41247	17.3757
CP009208	1167543	1168352	+	810	AIK79784.1	sapF	VK055_1161	-	-	sapF	66.9878	75.588	72.6036	79.4724	57.3905	150.098	60.4594	199.002	104.688
CP009208	1168397	1169776	-	1380	AIK79785.1	-	VK055_1162	-	-	permease for cytosine/purines, uracil, thiamine,allantoin family protein	308.638	322.744	351.581	441.203	438.326	574.314	1211.38	408.962	386.029
CP009208	1170027	1170566	+	540	AIK79786.1	-	VK055_1163	-	-	hutD family protein	90.2573	89.9274	97.2874	75.9421	37.1812	23.19	22.4266	37.2118	109.249
CP009208	1170692	1170814	-	123	AIK79787.1	-	VK055_1164	-	-	hypothetical protein	0	0	0	0	0	0	0	0.0735412	0
CP009208	1170765	1171553	+	789	AIK79788.1	fabI	VK055_1165	-	-	NADH-dependent enoyl-(acyl carrier protein) reductase	0.282054	0.0720572	0	0	0	0.0849451	0	0	0
CP009208	1171632	1171745	-	114	AIK79789.1	-	VK055_1166	-	-	hypothetical protein	44.494	42.2976	46.1825	22.0848	61.4128	43.407	60.575	36.4764	156.888
CP009208	1171744	1172901	+	1158	AIK79790.1	-	VK055_1167	-	-	putative amidase/amidotransferase	58.1031	79.335	78.1773	53.611	70.2421	60.5659	37.1079	66.996	136.761
CP009208	1172983	1174917	+	1935	AIK79791.1	rnb	VK055_1168	-	-	exoribonuclease II	70.725	73.6425	76.2229	68.9636	115.566	64.1336	154.674	99.0599	197.576
CP009208	1174998	1175255	+	258	AIK79792.1	-	VK055_1169	-	-	hypothetical protein	4.1603	1.87349	3.98125	0	0	0	0	0	0
CP009208	1175327	1176076	+	750	AIK79793.1	-	VK055_1170	-	-	DNA-binding transcriptional regulator	95.8983	85.3157	101.124	33.4145	151.276	565.905	230.046	1104.59	72.5434
CP009208	1176148	1176267	-	120	AIK79794.1	-	VK055_1171	-	-	hypothetical protein	28.4874	25.22	23.0189	29.4737	6.76914	44.7661	32.8307	79.9392	37.0681
CP009208	1176430	1176570	+	141	AIK79795.1	-	VK055_1172	-	-	glycine zipper 2TM domain protein	9.37829	10.5204	10.7856	0	29.9216	0.594616	0	70.2318	3.61993
CP009208	1176702	1177028	-	327	AIK79796.1	-	VK055_1173	-	-	translation initiation factor SUI1 family protein	8.03854	6.91749	7.74535	0	18.3453	3.31286	166.234	118.916	0.144797
CP009208	1177028	1177714	-	687	AIK79797.1	pyrF	VK055_1174	-	-	pyrF	95.8278	97.9978	111.982	24.9583	2.9431	67.8712	104.503	37.2854	19.8372
CP009208	1177957	1179126	-	1170	AIK79798.1	-	VK055_1175	-	-	TPR repeat family protein	8.8847	9.87184	9.12069	16.1736	7.94638	4.24726	4.16164	3.97122	0.361993
CP009208	1179133	1179441	-	309	AIK79799.1	-	VK055_1176	-	-	hypothetical protein	0.141027	0.504401	0.0723864	0.903095	0	0.0849451	0	0	0
CP009208	1179577	1180344	-	768	AIK79800.1	-	VK055_1177	-	-	PAP2 superfamily protein	15.2309	15.2761	18.0242	0	14.6174	41.793	84.7356	126.858	3.11314
CP009208	1180508	1181110	+	603	AIK79801.1	ribA	VK055_1178	-	-	GTP cyclohydrolase II	0	0.144114	0.0723864	0	0	0	0	0	0
CP009208	1181157	1183829	-	2673	AIK79802.1	acnA	VK055_1179	-	-	aconitate hydratase 1	394.734	351.135	383.72	577.488	571.355	434.409	2256.19	544.866	453.722
CP009208	1184218	1184385	-	168	AIK79803.1	-	VK055_1180	-	-	hypothetical protein	20.8015	13.3306	13.6086	15.1884	127.731	225.784	6.93606	11.2518	20.0544
CP009208	1184631	1185605	-	975	AIK79804.1	cysB	VK055_1181	-	-	cysB	39.276	23.7789	29.8232	306.56	190.811	92.845	864.233	101.119	30.9142
CP009208	1185951	1188548	-	2598	AIK79805.1	topA	VK055_1182	-	-	DNA topoisomerase I	39.135	30.264	25.842	70.934	8.535	77.8947	4.62404	18.0911	8.68783
CP009208	1188955	1189206	+	252	AIK79806.1	-	VK055_1183	-	-	hypothetical protein	68.5391	47.3416	55.9547	103.856	50.5233	147.635	3.58363	504.786	139.657
CP009208	1189254	1190300	-	1047	AIK79807.1	-	VK055_1184	-	-	peptidase S49 family protein	146.104	115.075	118.931	270.764	199.444	131.92	440.902	83.6898	110.842
CP009208	1190345	1190560	-	216	AIK79808.1	-	VK055_1185	-	-	hypothetical protein	6.20519	6.77338	6.73194	7.38896	0	28.1168	0	19.4884	45.9731
CP009208	1190879	1191316	+	438	AIK79809.1	-	VK055_1186	-	-	putative oxidoreductase	81.5136	60.1678	68.0432	19.5397	353.369	17.1589	13.7565	201.503	106.354
CP009208	1191313	1191903	+	591	AIK79810.1	cobO	VK055_1187	-	-	cob(I)yrinic acid a,c-diamide adenosyltransferase	96.7445	91.7288	98.6627	44.3338	466.776	26.9276	84.9668	13.0168	53.0682
CP009208	1191964	1192866	-	903	AIK79811.1	-	VK055_1188	-	-	23S rRNA pseudouridine 2605 synthase	114.091	107.798	103.006	27.4213	237.509	120.112	34.9115	154.069	183.675
CP009208	1193147	1194043	-	897	AIK79812.1	-	VK055_1189	-	-	bacterial regulatory helix-turn-helix, lysR family protein	73.4045	100.808	100.183	69.8667	9.02552	100.66	19.0742	90.6027	131.983
CP009208	1194155	1195063	+	909	AIK79813.1	-	VK055_1190	-	-	eamA-like transporter family protein	57.539	104.267	104.309	53.3647	49.346	47.994	110.746	107.37	136.761
CP009208	1195085	1195705	-	621	AIK79814.1	-	VK055_1191	-	-	telomere recombination family protein	41.744	54.6914	56.0271	87.5181	11.38	20.6417	3.81483	33.7554	37.6473
CP009208	1195722	1196564	-	843	AIK79815.1	-	VK055_1192	-	-	PHP domain protein	9.44881	13.5468	17.9518	10.9192	45.8143	2.97308	6.58926	1.76499	15.5657
CP009208	1196874	1198436	+	1563	AIK79816.1	trpE	VK055_1193	-	-	anthranilate synthase component I	95.7573	142.673	158.237	0	0.29431	0.0849451	31.2123	0	0
CP009208	1198436	1200031	+	1596	AIK79817.1	trpD	VK055_1194	-	-	anthranilate synthase component II	110.636	173.081	190.159	0	0	0	0	0.0735412	0.651587
CP009208	1200035	1201393	+	1359	AIK79818.1	-	VK055_1195	-	-	indole-3-glycerol phosphate synthase / phosphoribosylanthranilate isomerase	109.931	201.76	214.119	0.0820996	0.392414	0.339781	0	2.35332	0.50679
CP009208	1201403	1202596	+	1194	AIK79819.1	trpB	VK055_1196	-	-	tryptophan synthase, beta subunit	165.354	256.235	269.929	0	0.196207	0.254835	0	0	0.217196
CP009208	1202596	1203405	+	810	AIK79820.1	trpA	VK055_1197	-	-	tryptophan synthase, alpha subunit	30.9554	69.0308	78.0326	0.0820996	0.196207	0	0	0	0
CP009208	1203624	1204883	-	1260	AIK79821.1	-	VK055_1198	-	-	hypothetical protein	71.2186	83.2261	85.7055	33.1682	49.8366	47.2295	2.42762	43.6099	57.8465
CP009208	1204886	1205974	-	1089	AIK79822.1	-	VK055_1199	-	-	tartrate dehydrogenase	198.989	189.871	209.776	177.417	238.588	137.526	110.977	271.293	278.228
CP009208	1205989	1207299	-	1311	AIK79823.1	-	VK055_1200	-	-	major Facilitator Superfamily protein	140.463	121.344	125.663	84.07	358.274	181.273	215.48	317.477	108.019
CP009208	1207428	1208336	+	909	AIK79824.1	-	VK055_1201	-	-	bacterial regulatory helix-turn-helix, lysR family protein	134.399	117.886	110.1	74.3822	193.068	217.799	365.068	156.054	127.639
CP009208	1208379	1208837	-	459	AIK79825.1	-	VK055_1202	-	-	marR family protein	16.3591	16.0688	14.4773	22.8237	117.724	0.764506	11.6757	8.16307	27.7287
CP009208	1208882	1209028	-	147	AIK79826.1	-	VK055_1203	-	-	hypothetical protein	8.81419	9.4395	8.83114	0	0	0	0	10.3693	2.38915
CP009208	1209029	1209859	+	831	AIK79827.1	-	VK055_1204	-	-	putative alcohol dehydrogenase zinc-binding domain protein	61.6993	66.9412	70.5044	0.820996	20.0131	39.3296	4.73964	45.2278	29.0318
CP009208	1209895	1210167	-	273	AIK79828.1	-	VK055_1205	-	-	hypothetical protein	0	0	0	0	0	0	0	0	0
CP009208	1210286	1210993	+	708	AIK79829.1	-	VK055_1206	-	-	short chain dehydrogenase family protein	53.8723	66.9412	58.9949	48.8492	113.408	22.7653	18.265	50.1551	83.4032
CP009208	1211303	1213588	+	2286	AIK79830.1	-	VK055_1207	-	-	putative outer membrane receptor for iron transport	292.772	307.828	307.208	246.545	395.651	322.282	779.845	318.36	476.383
CP009208	1213637	1214314	+	678	AIK79831.1	-	VK055_1208	-	-	PKHD-type hydroxylase	214.996	235.555	239.02	245.396	479.824	1082.03	255.363	135.095	534.881
CP009208	1214399	1215037	-	639	AIK79832.1	yciD	VK055_1209	-	-	ompW, outer membrane protein	101.962	84.9555	92.727	224.542	169.817	163.944	77.5683	258.718	116.634
CP009208	1215403	1215720	+	318	AIK79833.1	-	VK055_1210	-	-	flagellin N-methylase family protein	124.245	119.183	110.679	114.611	26.9785	108.985	1310.22	166.938	123.15
CP009208	1215746	1216489	+	744	AIK79834.1	-	VK055_1211	-	-	hypothetical protein	145.046	123.29	122.912	59.1117	119.49	344.877	75.2563	221.947	132.851
CP009208	1216544	1217083	+	540	AIK79835.1	ispZ	VK055_1212	-	-	intracellular septation protein A	63.1801	47.0534	39.9573	34.3997	47.5802	12.402	142.652	39.8593	67.1135
CP009208	1217355	1219538	+	2184	AIK79836.1	-	VK055_1213	-	-	tonB-dependent siderophore receptor family protein	361.1	285.779	281.004	705.974	457.653	697.994	206.81	582.078	552.836
CP009208	1219692	1220036	+	345	AIK79837.1	yciA	VK055_1214	-	-	acyl-CoA thioesterase	30.1798	23.2745	16.7213	0.574697	0	36.4415	0	0	61.756
CP009208	1220066	1220602	-	537	AIK79838.1	-	VK055_1215	-	-	yniB-like family protein	16.0771	13.9791	17.3727	3.11978	0	1.78385	0	28.6075	13.5385
CP009208	1220790	1221458	+	669	AIK79839.1	-	VK055_1216	-	-	2-deoxyglucose-6-phosphatase	137.219	149.014	150.853	334.063	49.6404	293.061	55.6041	542.072	165.576
CP009208	1221608	1222369	+	762	AIK79840.1	kduD	VK055_1217	-	-	2-deoxy-D-gluconate 3-dehydrogenase	100.623	88.4863	88.5286	571.249	168.346	135.063	26.7038	63.0983	19.4752
CP009208	1222461	1223051	+	591	AIK79841.1	-	VK055_1218	-	-	hypothetical protein	26.8656	29.2552	27.1449	99.9973	49.2479	13.7611	45.6624	49.6403	25.6291
CP009208	1223418	1224578	+	1161	AIK79842.1	-	VK055_1219	-	-	sodium:dicarboxylate symporter family protein	170.29	211.632	222.661	33.825	99.1826	113.487	58.9565	129.947	82.6068
CP009208	1224638	1224793	-	156	AIK79843.1	cedA	VK055_1220	-	-	cell division modulator	16.1476	17.5099	21.354	0	7.94638	21.3212	0	39.7122	6.73307
CP009208	1225083	1227341	+	2259	AIK79844.1	-	VK055_1221	-	-	katE	320.484	359.061	355.562	106.073	571.355	298.922	384.72	522.951	433.957
CP009208	1227399	1228157	-	759	AIK79845.1	-	VK055_1222	-	-	ydjC-like family protein	58.8082	60.8884	73.4722	68.7994	52.8778	138.546	9.13248	228.125	6.00908
CP009208	1228170	1229516	-	1347	AIK79846.1	-	VK055_1223	-	-	6-phospho-beta-glucosidase	219.085	177.981	183.644	420.925	235.056	237.507	206.348	488.313	288.364
CP009208	1229627	1230451	-	825	AIK79847.1	-	VK055_1224	-	-	chbR transcriptional regulator ChbR transcriptional dual regulator	23.2694	11.1689	17.0832	0.985195	556.541	124.19	0.115601	39.7858	12.525
CP009208	1230479	1230826	-	348	AIK79848.1	-	VK055_1225	-	-	PTS system, Lactose/Cellobiose specific IIA subunit	41.603	34.1551	34.8179	11.3297	25.9974	27.1824	17.5714	56.6267	62.842
CP009208	1230880	1232238	-	1359	AIK79849.1	celB	VK055_1226	-	-	PTS system, cellobiose-specific IIC component	92.5842	72.9219	81.4347	53.611	155.298	210.749	30.8655	109.429	145.521
CP009208	1232250	1232366	-	117	AIK79850.1	-	VK055_1227	-	-	hypothetical protein	1.33976	0.504401	0.434319	0	0	12.317	0.924808	0	1.52037
CP009208	1232386	1232706	-	321	AIK79851.1	licB	VK055_1228	-	-	lichenan-specific phosphotransferase enzyme IIB component	31.0259	21.6892	23.0189	16.1736	3.33552	11.7224	2.65882	81.4836	66.3895
CP009208	1232985	1233323	-	339	AIK79852.1	-	VK055_1229	-	-	smpA / OmlA family protein	47.7376	41.7932	46.9788	9.85195	36.2002	30.1555	19.6522	8.53077	62.1904
CP009208	1233606	1234433	+	828	AIK79853.1	nadE	VK055_1230	-	-	nadE	0.0705135	0.576458	0.579091	0	0.0981035	0	0	0.220623	0
CP009208	1234534	1235397	+	864	AIK79854.1	-	VK055_1231	-	-	endonuclease of nucleotide excision repair	40.1927	75.3719	74.8476	16.7483	87.6064	24.9739	23.3514	11.9137	71.8918
CP009208	1235485	1235967	-	483	AIK79855.1	-	VK055_1232	-	-	periplasmic protein related to spheroblast formation	32.5772	60.2398	57.4024	21.9206	111.249	6.54078	17.687	74.9384	57.9913
CP009208	1236314	1237279	-	966	AIK79856.1	astE2	VK055_1233	-	-	succinylglutamate desuccinylase	49.9941	108.59	134.711	44.6622	3.04121	52.8359	46.1248	124.652	22.7332
CP009208	1237289	1238614	-	1326	AIK79857.1	astB2	VK055_1234	-	-	succinylarginine dihydrolase	25.8784	67.0853	72.0969	69.292	4.02224	7.39023	9.24808	15.8113	40.0364
CP009208	1238611	1240089	-	1479	AIK79858.1	astD2	VK055_1235	-	-	succinylglutamic semialdehyde dehydrogenase	6.34621	24.4274	29.968	0	1.56966	21.2363	12.6005	2.64748	4.9955
CP009208	1240086	1241120	-	1035	AIK79859.1	astA2	VK055_1236	-	-	arginine N-succinyltransferase	45.5517	135.756	137.172	22.0848	12.7535	81.5473	32.7151	19.0472	35.6925
CP009208	1241117	1242337	-	1221	AIK79860.1	-	VK055_1237	-	-	astC	133.27	222.297	244.739	88.3391	82.4069	31.3448	211.781	129.874	87.8195
CP009208	1242776	1243582	+	807	AIK79861.1	xth	VK055_1238	-	-	exodeoxyribonuclease III	19.3207	27.0935	32.2843	56.2382	26.9785	10.2784	4.04604	20.4444	28.525
CP009208	1243796	1244452	+	657	AIK79862.1	-	VK055_1239	-	-	hypothetical protein	9.9424	17.9422	17.228	22.4132	0.686724	1.10429	0	8.01599	28.8146
CP009208	1244439	1245149	+	711	AIK79863.1	-	VK055_1240	-	-	hypothetical protein	13.6091	64.9956	58.7778	5.33647	10.5952	7.47517	4.04604	7.13349	14.4797
CP009208	1245146	1245706	+	561	AIK79864.1	-	VK055_1241	-	-	carboxymuconolactone decarboxylase family protein	6.55775	26.5171	23.7427	11.1655	9.51604	0	3.46803	1.83853	6.80547
CP009208	1245718	1246887	+	1170	AIK79865.1	-	VK055_1242	-	-	bacterial extracellular solute-binding family protein	17.6284	62.4736	59.7188	34.5639	3.82604	8.32462	0	4.26539	20.5612
CP009208	1246908	1248395	+	1488	AIK79866.1	-	VK055_1243	-	-	binding-protein-dependent transport system innermembrane component family protein	2.82054	14.8438	11.8714	0	2.64879	10.3633	1.04041	15.9584	3.40273
CP009208	1248395	1249027	+	633	AIK79867.1	-	VK055_1244	-	-	ABC transporter family protein	7.827	21.2569	20.2682	0	7.55397	1.10429	6.01125	0.514788	4.9955
CP009208	1249160	1250428	+	1269	AIK79868.1	-	VK055_1245	-	-	putative thiosulfate sulfur transferase	28.3464	130.928	128.92	21.9206	9.22173	6.71067	14.7969	6.91287	43.584
CP009208	1250480	1251103	-	624	AIK79869.1	-	VK055_1246	-	-	CDP-alcohol phosphatidyltransferase family protein	19.5322	45.7563	48.8608	5.91117	4.70897	5.18165	7.97647	11.2518	15.3485
CP009208	1251190	1251600	+	411	AIK79870.1	-	VK055_1247	-	-	hypothetical protein	0	0.216172	0	0	0	0	0	0	0
CP009208	1251702	1251842	-	141	AIK79871.1	-	VK055_1248	-	-	hypothetical protein	32.0836	31.2008	28.9546	106.976	42.2826	59.4616	22.0798	23.7538	215.531
CP009208	1251876	1253126	+	1251	AIK79872.1	-	VK055_1249	-	-	gdhA	56.1287	87.8378	83.6063	29.9663	0	55.4692	175.02	61.0392	77.0321
CP009208	1253170	1254150	-	981	AIK79873.1	-	VK055_1250	-	-	NAD(P)H quinone oxidoreductase, PIG3 family protein	61.6288	79.4071	82.231	62.2315	98.8883	56.1487	207.735	45.1543	41.774
CP009208	1254329	1256275	-	1947	AIK79874.1	-	VK055_1251	-	-	DNA topoisomerase III	66.7058	122.425	108.218	45.5653	21.779	103.548	15.3749	67.5108	66.1723
CP009208	1256280	1257323	-	1044	AIK79875.1	selD	VK055_1252	-	-	selenide, water dikinase	16.4296	41.4329	50.7429	5.50067	11.2819	14.0159	5.08645	16.6938	3.18554
CP009208	1257549	1258295	+	747	AIK79876.1	pho	VK055_1253	-	-	acid phosphatase	25.949	57.1414	57.7644	3.94078	33.9438	21.3212	0	8.23661	15.5657
CP009208	1259031	1259582	-	552	AIK79877.1	-	VK055_1254	-	-	putative oxidoreductase	31.5195	62.4016	64.1344	34.3997	28.5481	13.8461	0	68.1726	29.611
CP009208	1259748	1261601	+	1854	AIK79878.1	sppA	VK055_1255	-	-	signal peptide peptidase SppA, 67K type	96.4624	186.988	210.065	110.342	160.693	104.822	198.371	94.6475	60.4528
CP009208	1261740	1262759	+	1020	AIK79879.1	-	VK055_1256	-	-	L-asparaginase I	88.6354	104.987	117.773	27.175	55.8209	36.2716	73.8691	67.3637	136.689
CP009208	1262769	1262960	+	192	AIK79880.1	-	VK055_1257	-	-	isochorismatase family protein	43.1543	44.9637	46.9064	28.1602	2.06017	3.14297	15.4905	50.7434	47.7831
CP009208	1262967	1263410	+	444	AIK79881.1	-	VK055_1258	-	-	pyrazinamidase / nicotinamidase	30.5323	49.7195	50.3086	2.38089	23.741	43.1521	110.746	32.9464	38.1541
CP009208	1263581	1264834	+	1254	AIK79882.1	-	VK055_1259	-	-	glycosyl hydrolases 18 family protein	244.47	215.451	213.685	249.747	467.757	332.645	101.613	189.148	488.908
CP009208	1264995	1265339	+	345	AIK79883.1	-	VK055_1260	-	-	HNH endonuclease family protein	15.5835	10.088	12.6676	1.72409	0.0981035	66.2572	1.61841	17.8705	0.868783
CP009208	1265434	1265712	-	279	AIK79884.1	-	VK055_1261	-	-	hypothetical protein	14.1027	12.61	13.8982	4.02288	1.27535	17.074	8.90128	34.7114	0.579189
CP009208	1265756	1266169	-	414	AIK79885.1	msrB	VK055_1262	-	-	methionine sulfoxide reductase B	0	0	0.217159	0	0	0	0	0	0
CP009208	1266508	1267503	+	996	AIK79886.1	gap2	VK055_1263	-	-	glyceraldehyde-3-phosphate dehydrogenase, type I	5.78211	2.81023	3.69171	6.56797	41.7921	2.54835	0	38.1679	5.42989
CP009208	1267578	1268462	+	885	AIK79887.1	-	VK055_1264	-	-	putative enzyme related to aldose 1-epimerase	51.8274	32.1375	39.4506	1.64199	160.988	98.0267	124.502	50.0815	15.7829
CP009208	1268519	1269373	-	855	AIK79888.1	-	VK055_1265	-	-	aldo/keto reductase family protein	38.3593	26.0127	36.4828	32.5935	24.0354	27.5222	17.8026	19.3413	42.5704
CP009208	1269465	1270211	-	747	AIK79889.1	yeaF	VK055_1266	-	-	scaffolding protein that interacts with murein polymerase and murein hydrolase	408.626	305.883	295.047	872.965	510.727	627.405	388.304	301.886	410.717
CP009208	1270628	1272562	+	1935	AIK79890.1	yeaG	VK055_1267	-	-	protein kinase	285.298	207.381	209.703	323.226	309.811	297.138	354.202	333.877	366.047
CP009208	1272648	1273931	+	1284	AIK79891.1	-	VK055_1268	-	-	hypothetical protein	106.193	85.676	87.0085	160.587	254.284	115.865	105.775	157.305	155.657
CP009208	1273977	1274540	-	564	AIK79892.1	-	VK055_1269	-	-	hypothetical protein	116.065	102.609	104.092	81.5249	541.041	86.8989	75.8343	123.77	170.643
CP009208	1274699	1275181	+	483	AIK79893.1	-	VK055_1270	-	-	ahpC/TSA family protein	29.6157	21.7613	17.7347	20.6891	0	2.54835	17.5714	7.79536	45.4663
CP009208	1275303	1275614	-	312	AIK79894.1	-	VK055_1271	-	-	putative antibiotic biosynthesis monooxygenase domain protein	50.6287	47.846	40.6812	75.1211	98.6921	15.2052	10.7509	250.849	88.0367
CP009208	1275682	1275801	+	120	AIK79895.1	-	VK055_1272	-	-	hypothetical protein	1.62181	0.288229	0.868637	0	0	0	0	0	4.34392
CP009208	1275871	1276752	-	882	AIK79896.1	-	VK055_1273	-	-	bacterial regulatory helix-turn-helix, lysR family protein	0	0	0.0723864	0.164199	0	0	0.115601	0	0
CP009208	1276928	1278145	+	1218	AIK79897.1	-	VK055_1275	-	-	major Facilitator Superfamily protein	52.8146	101.529	94.971	29.3095	16.1871	11.5525	2.19642	2.5004	54.2989
CP009208	1278142	1278891	-	750	AIK79898.1	-	VK055_1274	-	-	short chain dehydrogenase family protein	40.4747	97.3493	98.7351	58.0444	4.21845	4.58704	14.6813	36.4764	41.6292
CP009208	1279058	1279963	+	906	AIK79899.1	-	VK055_1276	-	-	bacterial regulatory helix-turn-helix, lysR family protein	48.3722	56.4929	57.1129	1.47779	51.1119	5.18165	21.5018	25.4452	49.5206
CP009208	1279970	1281217	-	1248	AIK79900.1	-	VK055_1277	-	-	SOS mutagenesis and repair	119.661	152.761	169.819	80.9502	241.236	87.4935	69.245	304.534	236.961
CP009208	1281238	1281657	-	420	AIK79901.1	umuD	VK055_1278	-	-	SOS mutagenesis error-prone repair processed to UmuD' forms complex with UmuC	96.1804	112.842	124.867	110.424	72.2042	48.6736	23.5826	215.549	164.417
CP009208	1281928	1282170	+	243	AIK79902.1	-	VK055_1279	-	-	dinI-like family protein	5.07697	7.49395	9.91694	0	1.07914	10.0235	0	0	86.1543
CP009208	1282341	1283462	-	1122	AIK79903.1	-	VK055_1280	-	-	glycosyltransferase 9 family protein	152.098	171.496	196.819	155.579	304.709	189.428	102.769	204.886	189.684
CP009208	1283472	1283633	+	162	AIK79904.1	-	VK055_1281	-	-	hypothetical protein	10.3655	20.8966	23.6704	2.54509	121.943	21.4911	5.54885	40.5212	27.3667
CP009208	1283724	1284248	+	525	AIK79905.1	-	VK055_1282	-	-	ybaK / prolyl-tRNA synthetases associated domainprotein	56.2698	138.278	144.7	24.3015	123.807	44.3414	2.65882	78.689	50.679
CP009208	1284365	1284811	+	447	AIK79906.1	-	VK055_1284	-	-	hypothetical protein	12.904	20.3201	16.7213	8.86675	0.490517	9.51386	0	19.5619	14.9865
CP009208	1284795	1285589	-	795	AIK79907.1	-	VK055_1283	-	-	bacterial regulatory helix-turn-helix, AraC family protein	16.4296	39.2712	45.9654	14.4495	44.1466	5.35154	3.93044	0.882494	18.0996
CP009208	1285688	1286872	+	1185	AIK79908.1	-	VK055_1285	-	-	cyanate transporter family protein	14.5963	110.752	111.113	4.43338	1.27535	0.0849451	18.843	14.4141	16.7241
CP009208	1286904	1287596	-	693	AIK79909.1	-	VK055_1286	-	-	peptidase C26 family protein	21.4361	52.0974	65.2202	9.19515	51.8967	23.9545	5.89565	59.5683	37.3577
CP009208	1287742	1288251	+	510	AIK79910.1	-	VK055_1287	-	-	hypothetical protein	0.493594	0.576458	0.0723864	0	0.196207	0	0	0	0
CP009208	1288238	1288594	+	357	AIK79911.1	-	VK055_1289	-	-	hypothetical protein	24.8913	65.7882	56.4614	12.4791	7.65207	13.5063	20.2302	5.14788	14.4797
CP009208	1288584	1288823	-	240	AIK79912.1	-	VK055_1288	-	-	hypothetical protein	33.8465	56.5649	67.6813	139.98	3.53173	12.317	4.16164	46.6251	64.7967
CP009208	1289124	1290137	+	1014	AIK79913.1	-	VK055_1290	-	-	diguanylate cyclase domain protein	95.7573	106.356	122.188	330.697	316.678	152.986	28.9003	55.2294	86.0819
CP009208	1290159	1290296	+	138	AIK79914.1	-	VK055_1291	-	-	hypothetical protein	0.0705135	0	0	0	0	0	0	0	0.0723986
CP009208	1290488	1290613	+	126	AIK79915.1	-	VK055_1292	-	-	hypothetical protein	22.9169	14.1953	17.0108	46.14	0	8.32462	20.8082	5.14788	9.04982
CP009208	1290673	1290936	-	264	AIK79916.1	-	VK055_1293	-	-	hypothetical protein	62.5455	58.4384	70.7215	16.0915	31.3931	93.3547	0	172.822	93.8286
CP009208	1291067	1291705	-	639	AIK79917.1	-	VK055_1294	-	-	leuE leucine RhtB transporter	60.5006	60.0237	66.306	100.408	34.5324	55.1294	248.311	95.3093	46.3351
CP009208	1291795	1292709	-	915	AIK79918.1	lpxL	VK055_1295	-	-	lipid A biosynthesis lauroyl (or palmitoleoyl) acyltransferase family protein	87.5072	74.291	86.5018	41.7887	45.0295	169.635	105.659	98.7658	209.232
CP009208	1292708	1292863	+	156	AIK79919.1	-	VK055_1296	-	-	hypothetical protein	15.0194	10.7365	9.55501	3.20188	66.8085	0	0	5.44205	0.868783
CP009208	1293371	1294414	-	1044	AIK79920.1	lanS	VK055_1297	-	-	L-asparaginase	218.451	223.449	209.124	204.264	165.893	280.064	153.171	429.407	183.53
CP009208	1294717	1295925	+	1209	AIK79921.1	-	VK055_1298	-	-	hypothetical protein	172.053	133.45	146.293	53.6931	109.189	309.965	154.212	165.541	115.548
CP009208	1295999	1297783	+	1785	AIK79922.1	-	VK055_1299	-	-	diguanylate cyclase domain protein	112.751	106.789	114.153	60.179	140.092	27.4373	202.88	156.716	112.073
CP009208	1297790	1298680	-	891	AIK79923.1	-	VK055_1300	-	-	bacterial regulatory helix-turn-helix, lysR family protein	155.341	145.051	164.1	89.1601	110.17	571.426	90.4	99.0599	195.114
CP009208	1298801	1300309	+	1509	AIK79924.1	-	VK055_1301	-	-	3-octaprenyl-4-hydroxybenzoate carboxy-lyase family protein	81.9367	74.7954	96.7083	61.6568	380.347	40.9436	26.5882	73.6147	144.725
CP009208	1300364	1300507	+	144	AIK79925.1	-	VK055_1302	-	-	hypothetical protein	1.33976	0.792629	1.66489	11.9044	0	0	2.65882	0	35.6925
CP009208	1300620	1301306	-	687	AIK79926.1	-	VK055_1303	-	-	EAL domain protein	17.8399	24.6436	21.1368	0	37.8679	10.2784	4.50844	21.6211	23.9639
CP009208	1301704	1301883	-	180	AIK79927.1	-	VK055_1304	-	-	hypothetical protein	0.21154	0.360286	0.506705	0	0	0	0	0	0
CP009208	1301923	1302555	-	633	AIK79928.1	-	VK055_1305	-	-	helix-turn-helix domain protein	43.6478	45.1078	62.6866	167.483	46.3048	37.8855	25.0854	10.8841	76.5977
CP009208	1303122	1303319	+	198	AIK79929.1	-	VK055_1306	-	-	hypothetical protein	14.6668	13.907	16.2146	11.4118	1.47155	3.39781	0	4.19185	17.9549
CP009208	1303435	1304445	-	1011	AIK79930.1	cydB4	VK055_1307	-	-	cytochrome d ubiquinol oxidase, subunit II	276.272	267.909	251.181	240.388	410.955	217.629	231.433	378.737	267.73
CP009208	1304442	1305848	-	1407	AIK79931.1	-	VK055_1308	-	-	bacterial Cytochrome Ubiquinol Oxidase family protein	239.182	190.375	219.258	401.385	187.868	255.6	548.527	365.426	435.695
CP009208	1305904	1306791	-	888	AIK79932.1	-	VK055_1309	-	-	manganese containing catalase family protein	289.035	231.52	249.226	261.487	24.0354	178.894	95.8333	381.09	300.599
CP009208	1306808	1307314	-	507	AIK79933.1	yciE2	VK055_1310	-	-	protein yciE2	25.5964	20.104	18.169	12.6433	48.1688	23.0201	0	25.96	1.66517
CP009208	1307341	1307835	-	495	AIK79934.1	-	VK055_1311	-	-	hypothetical protein	4.37184	4.5396	3.98125	0.0820996	17.2662	4.50209	13.4097	0	2.82355
CP009208	1307926	1308111	-	186	AIK79935.1	-	VK055_1312	-	-	hypothetical protein	22.0002	16.357	18.8205	2.46299	24.9183	108.39	14.7969	64.275	13.3937
CP009208	1308331	1308483	+	153	AIK79936.1	-	VK055_1313	-	-	hypothetical protein	21.0835	14.2673	13.1743	79.4724	102.322	0	0	8.53077	3.33034
CP009208	1308733	1309926	+	1194	AIK79937.1	-	VK055_1314	-	-	zinc-binding dehydrogenase family protein	136.021	118.966	121.247	132.016	149.804	153.921	120.109	139.655	89.1227
CP009208	1310705	1311028	+	324	AIK79938.1	-	VK055_1315	-	-	antibiotic biosynthesis monooxygenase family protein	28.0644	18.5908	19.3272	25.8614	9.22173	47.2295	18.3806	9.26619	3.54753
CP009208	1311021	1311413	+	393	AIK79939.1	-	VK055_1316	-	-	ACT domain protein	19.5322	14.2673	16.4317	12.3149	1.27535	11.5525	0	11.3253	1.08598
CP009208	1311410	1312123	+	714	AIK79940.1	-	VK055_1317	-	-	bacterial regulatory, arsR family protein	154.777	134.171	138.186	100.161	106.344	191.806	479.513	468.751	138.426
CP009208	1312396	1313646	-	1251	AIK79941.1	icd	VK055_1318	-	-	isocitrate dehydrogenase, NADP-dependent	0.141027	0.216172	0.0723864	0.0820996	0.392414	0	0	0.367706	0
CP009208	1313917	1314537	+	621	AIK79942.1	-	VK055_1319	-	-	23S rRNA pseudouridine 2457 synthase	45.2697	38.2624	42.4184	0	187.28	69.4002	11.9069	15.223	61.1044
CP009208	1314554	1315012	+	459	AIK79943.1	-	VK055_1320	-	-	NUDIX domain protein	18.9681	11.0968	11.7266	18.144	3.92414	14.1009	2.31202	13.9728	52.9234
CP009208	1315069	1316175	+	1107	AIK79944.1	trmU	VK055_1321	-	-	tRNA (5-methylaminomethyl-2-thiouridylate)-methyltransferase	0.423081	0.504401	0.144773	0	0.0981035	0	0.231202	0	0.217196
CP009208	1316230	1316871	+	642	AIK79945.1	hflD	VK055_1322	-	-	lysogenization regulator	1.19873	0.288229	0.868637	0	0	0	0	0	0
CP009208	1316875	1318245	+	1371	AIK79946.1	purB	VK055_1323	-	-	adenylosuccinate lyase	2.39746	0.936744	0.651478	0	0.196207	0.509671	0.115601	0	0.0723986
CP009208	1318300	1318662	-	363	AIK79947.1	-	VK055_1324	-	-	cupin 2, conserved barrel domain protein	86.3085	56.9973	58.0539	16.0094	61.8052	407.142	18.7274	58.4652	8.61543
CP009208	1318746	1319552	-	807	AIK79948.1	-	VK055_1325	-	-	bacterial regulatory helix-turn-helix, AraC family protein	238.406	205.507	207.242	147.04	332.276	56.6584	27.3975	271.808	212.852
CP009208	1319847	1320506	+	660	AIK79949.1	-	VK055_1326	-	-	transcriptional regulatory, C terminal family protein	60.7826	56.4929	58.633	43.1844	29.9216	6.71067	21.0394	13.2374	66.9687
CP009208	1320506	1321972	+	1467	AIK79950.1	-	VK055_1327	-	-	HAMP domain protein	197.861	134.747	145.786	170.192	60.1374	142.963	46.356	173.41	314.355
CP009208	1322058	1323179	+	1122	AIK79951.1	-	VK055_1328	-	-	cupin superfamily protein	191.092	177.477	186.467	240.388	47.5802	176.771	63.2338	123.402	80.5072
CP009208	1323318	1324550	-	1233	AIK79952.1	pepT	VK055_1329	-	-	peptidase T	154.707	143.97	144.556	19.9502	184.042	235.893	512.344	214.74	549.94
CP009208	1324809	1325945	+	1137	AIK79953.1	potA	VK055_1330	-	-	potA	178.47	151.897	146.293	376.016	234.565	1127.31	518.008	310.932	548.275
CP009208	1325929	1326786	+	858	AIK79954.1	potB	VK055_1331	-	-	potB	91.6675	91.8009	84.9093	115.432	41.2035	105.587	942.495	115.092	352.581
CP009208	1326783	1327568	+	786	AIK79955.1	potC	VK055_1332	-	-	potC	108.027	110.32	110.968	29.72	225.834	108.73	72.1351	322.184	388.78
CP009208	1327565	1328611	+	1047	AIK79956.1	potD	VK055_1333	-	-	potD	202.656	217.685	228.814	208.615	379.464	293.061	267.27	793.803	370.536
CP009208	1328652	1330379	-	1728	AIK79957.1	-	VK055_1334	-	-	aldehyde dehydrogenase family protein	57.9621	98.4302	106.77	72.0834	25.5069	20.3868	1254.97	56.9944	100.562
CP009208	1330376	1331992	-	1617	AIK79958.1	-	VK055_1335	-	-	AMP-binding enzyme family protein	41.603	208.822	204.202	34.3997	11.7724	8.49451	12.8317	24.5627	37.3577
CP009208	1332242	1334245	-	2004	AIK79959.1	tkt	VK055_1336	-	-	transketolase	18.9681	20.104	19.4719	12.4791	7.84828	20.0471	74.2159	13.6787	8.54303
CP009208	1334265	1335218	-	954	AIK79960.1	tal	VK055_1337	-	-	transaldolase	50.9812	64.3471	63.7001	19.2934	136.56	38.5651	9.82609	28.3869	21.3576
CP009208	1335246	1335704	-	459	AIK79961.1	rpiB	VK055_1338	-	-	ribose 5-phosphate isomerase B	104.43	113.778	118.859	92.362	198.267	154.515	39.3044	46.9193	80.2176
CP009208	1335733	1336107	-	375	AIK79962.1	-	VK055_1339	-	-	PTS system glucitol/sorbitol-specific IIA component family protein	2.25643	2.59406	3.04023	1.80619	0.392414	0.339781	0	0	0
CP009208	1336109	1337128	-	1020	AIK79963.1	-	VK055_1340	-	-	2-keto-3-deoxygluconate permease family protein	98.0843	161.985	158.454	91.2947	76.6188	125.379	63.5806	73.9824	96.4349
CP009208	1337221	1338939	-	1719	AIK79964.1	-	VK055_1341	-	-	sorbitol phosphotransferase enzyme II family protein	183.476	250.111	256.32	202.293	72.4985	338.846	85.3136	126.785	174.553
CP009208	1338975	1339982	-	1008	AIK79965.1	pdxA3	VK055_1342	-	-	4-hydroxythreonine-4-phosphate dehydrogenase	46.3274	58.7987	48.5713	36.4522	293.624	8.32462	17.5714	24.4892	7.74665
CP009208	1340225	1341019	+	795	AIK79966.1	tpiA	VK055_1343	-	-	triose-phosphate isomerase	67.975	72.7778	65.7269	42.7739	32.5704	405.103	95.3709	61.4804	109.322
CP009208	1341055	1342017	+	963	AIK79967.1	lsrR	VK055_1344	-	-	transcriptional repressor	52.9556	52.0253	53.1316	18.144	15.4022	2.88813	2.42762	22.4301	14.9865
CP009208	1342042	1342383	-	342	AIK79968.1	-	VK055_1345	-	-	hypothetical protein	32.8593	42.6579	50.6705	25.2046	126.357	7.64506	126.236	18.8265	47.8555
CP009208	1342474	1343175	-	702	AIK79969.1	-	VK055_1346	-	-	hypothetical protein	53.9428	75.6601	79.6975	40.393	102.616	102.869	216.636	28.1663	35.2581
CP009208	1343319	1344230	-	912	AIK79970.1	nagK	VK055_1347	-	-	N-acetyl-D-glucosamine kinase	100.411	134.891	151.432	75.1211	48.2669	145.426	67.2798	43.3157	56.5433
CP009208	1344279	1345523	-	1245	AIK79971.1	lolE	VK055_1348	-	-	liporeleasing system, transmembrane protein LolE	0.282054	0.216172	0.361932	0.0820996	0	0.509671	0	0.367706	0
CP009208	1345523	1346224	-	702	AIK79972.1	lolD	VK055_1349	-	-	liporeleasing system, ATP-binding protein	0.282054	0.360286	0.289546	0	0	0	0	0	0.289594
CP009208	1346217	1347416	-	1200	AIK79973.1	-	VK055_1350	-	-	liporeleasing system, transmembrane, LolC/E family protein	0.423081	0.504401	0.651478	0	0.0981035	0.254835	0	0	0.0723986
CP009208	1347550	1347681	-	132	AIK79974.1	-	VK055_1351	-	-	hypothetical protein	19.5322	17.582	21.7883	15.0242	76.3245	45.1908	0	14.4876	19.0408
CP009208	1347721	1351167	+	3447	AIK79975.1	mfd	VK055_1352	-	-	transcription-repair coupling factor	289.528	251.912	252.918	88.5854	37.966	325.935	97.2205	114.136	147.476
CP009208	1351349	1352290	+	942	AIK79976.1	-	VK055_1353	-	-	putative L,D-transpeptidase YcfS	39.9811	35.1639	43.0699	9.85195	155.298	120.112	4.27724	3.45643	43.5116
CP009208	1352419	1352676	-	258	AIK79977.1	ycfR	VK055_1354	-	-	protein involved in stress resistance and biofilm formation	77.5648	76.2365	79.4803	53.8573	32.8647	75.0915	16.531	42.3597	190.553
CP009208	1352774	1352929	+	156	AIK79978.1	-	VK055_1355	-	-	hypothetical protein	89.4816	60.2398	66.0888	39.0794	250.066	169.296	112.711	435.731	149.648
CP009208	1352977	1353561	+	585	AIK79979.1	-	VK055_1356	-	-	bacterial regulatory, tetR family protein	17.4168	15.8526	18.9652	0	24.5259	137.611	106.931	29.4165	11.6562
CP009208	1353799	1355994	+	2196	AIK79980.1	-	VK055_1357	-	-	tonB-dependent siderophore receptor family protein	252.086	246.292	244.232	480.529	190.811	226.294	153.865	310.417	383.061
CP009208	1356052	1356555	-	504	AIK79981.1	-	VK055_1358	-	-	glycine-zipper containing OmpA-like membrane domain protein	108.52	124.947	114.443	110.342	279.301	76.4506	23.8138	225.551	58.6429
CP009208	1356786	1358090	-	1305	AIK79982.1	-	VK055_1359	-	-	NADH dehydrogenase II	78.411	77.8939	83.9683	12.8075	23.1524	9.93858	29.9407	12.8697	11.077
CP009208	1358336	1358878	-	543	AIK79983.1	-	VK055_1360	-	-	hypothetical protein	53.5902	63.4104	65.1478	174.215	97.9073	42.5575	225.653	97.442	53.7922
CP009208	1358914	1359924	-	1011	AIK79984.1	nagZ	VK055_1361	-	-	beta-hexosaminidase	16.2886	28.8949	22.8741	51.3122	2.9431	3.39781	9.71049	16.7674	27.6563
CP009208	1359948	1360517	-	570	AIK79985.1	-	VK055_1362	-	-	phosphotransferase enzyme family protein	37.0196	88.9186	75.7886	0.328398	67.2009	6.54078	11.7913	21.2534	37.1405
CP009208	1360756	1361403	-	648	AIK79986.1	-	VK055_1363	-	-	hypothetical protein	8.10905	41.6491	38.7991	11.4118	1.76586	14.5256	23.3514	3.52998	0.0723986
CP009208	1361416	1361775	-	360	AIK79987.1	-	VK055_1364	-	-	hypothetical protein	71.0776	115.868	98.3732	165.266	158.928	169.635	41.0384	153.407	147.114
CP009208	1361795	1362151	-	357	AIK79988.1	ycfF	VK055_1365	-	-	purine nucleoside phosphoramidase	52.5325	66.5088	64.3515	43.8412	260.465	104.143	12.6005	52.5084	17.8101
CP009208	1362413	1363846	-	1434	AIK79989.1	ptsG	VK055_1366	-	-	ptsG	148.36	181.152	181.256	29.0632	29.431	34.8275	15.7217	60.6714	30.8418
CP009208	1364143	1364937	-	795	AIK79990.1	-	VK055_1367	-	-	putative metallodependent hydrolase	162.675	183.674	184.875	851.29	55.919	205.822	219.18	105.311	191.349
CP009208	1364948	1365952	-	1005	AIK79991.1	holB	VK055_1368	-	-	DNA polymerase III, delta' subunit	0.0705135	0.0720572	0.217159	0	0	0	0	0	0
CP009208	1365949	1366590	-	642	AIK79992.1	tmk	VK055_1369	-	-	thymidylate kinase	0.141027	0.288229	0.434319	0	0	0	0	0	0
CP009208	1366580	1367602	-	1023	AIK79993.1	-	VK055_1370	-	-	yceG-like family protein	0.916675	0.648515	0.579091	0	0.196207	0	0	0	0.144797
CP009208	1367604	1368413	-	810	AIK79994.1	pabC	VK055_1371	-	-	aminodeoxychorismate lyase	27.6413	27.4538	27.6516	0	0	3.48275	0	0.367706	3.69233
CP009208	1368539	1369744	-	1206	AIK79995.1	fabF	VK055_1372	-	-	beta-ketoacyl-acyl-carrier-protein synthase II	44.0709	57.7178	60.0084	29.4737	15.206	77.9796	32.8307	2.57394	34.6789
CP009208	1369870	1370106	-	237	AIK79996.1	acpP	VK055_1373	-	-	acyl carrier protein	0	0.144114	0	0	0	0	0	0	0
CP009208	1370317	1371051	-	735	AIK79997.1	fabG	VK055_1374	-	-	3-oxoacyl-[acyl-carrier-protein] reductase	0.141027	0.432343	0	0	0	0	0.231202	0	0
CP009208	1371064	1371942	-	879	AIK79998.1	fabD	VK055_1375	-	-	malonyl CoA-acyl carrier protein transacylase	0.0705135	0.216172	0.217159	0	0	0.594616	0	0	0
CP009208	1372009	1372962	-	954	AIK79999.1	fabH	VK055_1376	-	-	3-oxoacyl-[acyl-carrier-] synthase III family protein	0.21154	1.08086	0.289546	0.328398	0	0	0	0	0
CP009208	1373016	1373855	-	840	AIK80000.1	plsX	VK055_1377	-	-	fatty acid/phospholipid synthesis protein PlsX	16.9232	12.3218	8.39683	6.56797	0	0	0.115601	6.32454	0.361993
CP009208	1374317	1374448	-	132	AIK80001.1	rpmF	VK055_1378	-	-	ribosomal protein L32	0.493594	0	0.144773	0	0.0981035	0	0	0	0
CP009208	1374507	1375028	-	522	AIK80002.1	-	VK055_1379	-	-	hypothetical protein	10.436	8.21452	6.00807	0.0820996	0	2.54835	5.08645	1.76499	7.81905
CP009208	1375212	1375754	+	543	AIK80003.1	maf	VK055_1380	-	-	septum formation protein Maf	84.9687	65.9324	76.5125	940.943	71.4193	57.8476	0.231202	128.918	102.661
CP009208	1375792	1376745	-	954	AIK80004.1	yceC	VK055_1381	-	-	23S rRNA pseudouridine synthase	121.142	99.7992	108.435	120.112	103.107	42.1328	198.949	85.9696	119.023
CP009208	1377445	1380678	+	3234	AIK80005.1	rne	VK055_1382	-	-	ribonuclease E	20.2374	38.1183	45.2415	26.6003	19.4245	24.9739	12.7161	16.3997	43.6564
CP009208	1380717	1381652	-	936	AIK80006.1	-	VK055_1383	-	-	bacterial regulatory helix-turn-helix, lysR family protein	43.8594	76.813	82.5205	80.0471	276.456	42.5575	172.939	163.556	104.037
CP009208	1381762	1382976	+	1215	AIK80007.1	-	VK055_1384	-	-	major Facilitator Superfamily protein	70.7955	126.821	130.513	16.502	54.8398	65.5777	44.3908	68.6139	69.3579
CP009208	1383029	1384564	-	1536	AIK80008.1	mviN	VK055_1385	-	-	integral membrane protein MviN	1.19873	3.38669	3.40216	0.738896	0.882931	0.0849451	0	0.294165	0
CP009208	1384676	1385575	-	900	AIK80009.1	-	VK055_1386	-	-	oxidoreductase, NAD-binding Rossmann fold family protein	28.2054	46.9092	55.6652	27.8318	25.605	14.4407	0	24.5627	58.8601
CP009208	1385603	1386256	-	654	AIK80010.1	-	VK055_1387	-	-	hypothetical protein	78.1289	99.3669	111.765	86.2867	194.833	97.3471	75.3719	50.1551	132.707
CP009208	1386266	1386850	-	585	AIK80011.1	rimJ	VK055_1388	-	-	ribosomal-protein-S5-alanine N-acetyltransferase	93.7124	119.687	122.405	115.678	54.5455	131.41	733.489	67.2902	53.8646
CP009208	1387080	1388288	+	1209	AIK80012.1	-	VK055_1389	-	-	major Facilitator Superfamily protein	168.739	225.107	244.666	242.44	95.3566	164.029	85.5448	168.409	199.675
CP009208	1388402	1388962	+	561	AIK80013.1	-	VK055_1390	-	-	hypothetical protein	30.1093	39.7035	40.6812	20.3607	5.49379	25.5685	29.7095	8.97202	41.7016
CP009208	1388974	1389138	-	165	AIK80014.1	-	VK055_1391	-	-	hypothetical protein	27.5708	32.2816	34.5283	1.80619	15.3041	20.3019	20.577	3.60352	1.01358
CP009208	1389109	1390134	+	1026	AIK80015.1	pyrC	VK055_1392	-	-	dihydroorotase, homodimeric type	29.8272	44.5314	55.5928	1.80619	11.8705	5.35154	3.12123	8.7514	3.25794
CP009208	1390207	1390458	+	252	AIK80016.1	-	VK055_1393	-	-	dinI-like family protein	0.493594	0.936744	0.217159	0	0.0981035	0	0	0	0.144797
CP009208	1390761	1391015	+	255	AIK80017.1	-	VK055_1394	-	-	bssS family protein	24.8913	16.6452	20.4854	27.7497	31.7855	59.3767	0	68.1726	11.7286
CP009208	1391141	1392259	+	1119	AIK80018.1	soxA	VK055_1395	-	-	monomeric sarcosine oxidase	94.9817	83.082	87.8771	46.7968	204.742	386.5	166.466	187.236	128.869
CP009208	1392331	1392444	+	114	AIK80019.1	-	VK055_1397	-	-	hypothetical protein	29.1221	16.5011	20.9921	0	5.19948	21.661	34.9115	99.6483	33.7377
CP009208	1392430	1393494	-	1065	AIK80020.1	-	VK055_1396	-	-	rhodanese-like domain protein	187.354	152.977	152.373	222.161	162.165	60.4809	1534.6	302.916	227.259
CP009208	1393592	1393708	-	117	AIK80021.1	-	VK055_1398	-	-	hypothetical protein	19.9553	10.1601	11.5818	10.0982	37.7698	51.2219	0	0.147082	5.0679
CP009208	1393700	1394620	+	921	AIK80022.1	lpxL2	VK055_1399	-	-	lipid A biosynthesis lauroyl (or palmitoleoyl) acyltransferase family protein	170.361	139.575	155.197	215.019	132.93	196.478	34.4491	207.607	469.07
CP009208	1394792	1396018	+	1227	AIK80023.1	-	VK055_1400	-	-	sugar (and other) transporter family protein	253.002	189.871	191.173	324.54	254.186	122.066	436.278	154.51	455.749
CP009208	1396125	1396496	+	372	AIK80024.1	-	VK055_1402	-	-	msyB family protein	31.8016	31.2728	28.3755	0	48.2669	13.0816	75.0251	19.4149	8.61543
CP009208	1396497	1396700	-	204	AIK80025.1	-	VK055_1401	-	-	hypothetical protein	93.0073	81.7849	78.6117	80.3755	97.613	69.655	4.73964	36.7706	52.9234
CP009208	1396791	1399319	-	2529	AIK80026.1	mdoH	VK055_1403	-	-	membrane glycosyltransferase synthesis of membrane-derived oligosaccharide	460.665	316.836	331.892	732.41	857.621	1063.17	885.62	668.71	760.475
CP009208	1399312	1400865	-	1554	AIK80027.1	-	VK055_1404	-	-	periplasmic glucan biosynthesis, MdoG family protein	291.785	192.393	214.771	697.025	1116.42	476.033	637.309	1330.87	858.285
CP009208	1401117	1402277	+	1161	AIK80028.1	-	VK055_1405	-	-	acyltransferase family protein	172.899	129.343	122.623	226.841	156.867	174.053	158.142	159.511	122.788
CP009208	1402312	1402905	-	594	AIK80029.1	-	VK055_1406	-	-	bacterial regulatory, tetR family protein	26.7951	15.9967	18.7481	12.7254	25.7031	9.76869	0	68.1726	20.7784
CP009208	1402972	1403499	-	528	AIK80030.1	-	VK055_1407	-	-	regulator of RNase III activity	53.7313	40.7844	54.0003	42.035	142.152	213.212	9.94169	53.3909	102.951
CP009208	1403649	1404071	-	423	AIK80031.1	-	VK055_1408	-	-	hypothetical protein	86.4495	65.8603	74.1961	9.93405	68.0838	54.4498	34.6803	44.6395	46.9143
CP009208	1404235	1404789	-	555	AIK80032.1	-	VK055_1409	-	-	nitrate reductase delta subunit	129.674	109.527	116.759	52.4616	281.753	2899.86	111.093	108.473	192.146
CP009208	1404812	1405549	-	738	AIK80033.1	-	VK055_1410	-	-	putative hydrolase ycdX	180.373	145.628	146.076	172.327	691.728	133.024	410.731	258.35	231.314
CP009208	1405638	1406576	-	939	AIK80034.1	-	VK055_1411	-	-	glyoxylate reductase / hydroxypyruvate reductase	85.3918	68.2382	73.6894	47.9462	189.34	67.0217	10.5197	157.819	51.8374
CP009208	1406845	1406932	+	88	-	-	VK055_1412	-	-	tRNA-Ser	0	0	0	0	0	0	0	0	0
CP009208	1407461	1408366	-	906	AIK80035.1	-	VK055_1413	-	-	bacterial regulatory helix-turn-helix, lysR family protein	56.9044	61.9692	66.0164	30.1305	3.13931	209.899	30.9811	5.80975	84.8512
CP009208	1408481	1409341	+	861	AIK80036.1	-	VK055_1414	-	-	pirin family protein	56.1287	49.3592	40.8983	24.6299	196.992	34.063	3.58363	40.0064	107.512
CP009208	1409360	1410037	+	678	AIK80037.1	-	VK055_1415	-	-	putative cysteine hydrolase predicted hydrolase	22.9874	21.3289	19.1824	22.0027	37.6717	25.9932	0.693606	5.14788	59.946
CP009208	1410183	1410270	+	88	-	-	VK055_1416	-	-	tRNA-Ser	0	0	0	0	0	0	0	0	0
CP009208	1411230	1411943	+	714	AIK80038.1	-	VK055_1417	-	-	putative membrane protein	12.4809	8.50275	4.99466	8.45626	0.196207	14.1009	0	7.57474	81.8828
CP009208	1412966	1413145	+	180	AIK80039.1	-	VK055_1418	-	-	hypothetical protein	0	0	0.144773	0	0	0	0	0	0
CP009208	1413201	1414178	-	978	AIK80040.1	-	VK055_1419	-	-	sel1 repeat family protein	54.5774	31.9934	36.4828	173.559	62.59	98.6213	13.8721	128.256	47.8555
CP009208	1414833	1415075	-	243	AIK80041.1	-	VK055_1420	-	-	putative h-NS-like DNA-binding protein	15.7245	11.0968	12.1609	23.9731	14.1269	58.2724	0.115601	26.769	7.23986
CP009208	1415175	1415471	-	297	AIK80042.1	-	VK055_1421	-	-	hypothetical protein	15.513	6.19692	9.12069	18.965	11.38	0	5.89565	49.7138	2.17196
CP009208	1415462	1415704	+	243	AIK80043.1	-	VK055_1422	-	-	hypothetical protein	0.141027	0.0720572	0	0.0820996	0.0981035	0	0	0.441247	0
CP009208	1416318	1416665	-	348	AIK80044.1	-	VK055_1423	-	-	hypothetical protein	32.3657	15.4923	15.2012	68.6352	44.3428	26.333	33.4087	87.6611	25.7739
CP009208	1416984	1417166	-	183	AIK80045.1	-	VK055_1424	-	-	hypothetical protein	46.962	28.1023	31.1262	0	10.7914	60.4809	198.949	26.6954	85.4303
CP009208	1417614	1418285	-	672	AIK80046.1	-	VK055_1425	-	-	phage integrase	160.277	100.664	97.6493	128.24	432.833	185.435	88.8972	556.927	167.82
CP009208	1419005	1419649	-	645	AIK80047.1	-	VK055_1426	-	-	DSBA-like thioredoxin domain protein	70.0904	44.9637	39.2334	111.409	5.10138	256.195	1.61841	186.942	55.2401
CP009208	1419887	1420675	-	789	AIK80048.1	-	VK055_1427	-	-	AAA domain protein	167.399	121.488	121.971	176.268	402.813	298.497	105.428	76.4828	198.734
CP009208	1421180	1422463	-	1284	AIK80049.1	-	VK055_1428	-	-	heme-containing peroxidase/deferrochelatase	172.617	120.48	121.464	759.585	129.3	268.681	166.003	204.665	88.9055
CP009208	1422468	1423595	-	1128	AIK80050.1	-	VK055_1429	-	-	hypothetical protein	84.6867	67.5176	70.5044	141.129	70.144	90.6365	146.582	14.5611	68.5615
CP009208	1423647	1424477	-	831	AIK80051.1	efeU	VK055_1430	-	-	ferrous iron permease efeU	83.6995	61.8972	65.0754	223.886	10.4971	29.1362	51.3269	153.848	92.815
CP009208	1424748	1425932	+	1185	AIK80052.1	-	VK055_1431	-	-	na+ dependent nucleoside transporter family protein	59.2313	44.8916	51.9735	79.965	45.7162	58.6122	178.372	103.693	69.3579
CP009208	1425964	1426278	-	315	AIK80053.1	-	VK055_1432	-	-	hypothetical protein	0	0	0	0	0	0	0	0	0
CP009208	1426277	1426519	+	243	AIK80054.1	-	VK055_1433	-	-	hypothetical protein	5.85262	2.66612	3.76409	2.70929	0	0	22.6578	16.8409	0
CP009208	1426533	1428023	-	1491	AIK80055.1	putP	VK055_1434	-	-	sodium/proline symporter	313.785	260.775	258.637	384.308	636.986	309.625	340.676	386.974	390.446
CP009208	1428307	1428420	-	114	AIK80056.1	-	VK055_1435	-	-	hypothetical protein	0	0	0	0	0	0.424726	0	0	0
CP009208	1428463	1432425	+	3963	AIK80057.1	-	VK055_1436	-	-	putA bifunctional enzyme and transcriptional regulator PutA transcriptional repressor, Proline dehydrogenase/pyrroline-5-carboxylate dehydrogenase	225.009	368.068	388.208	140.308	183.552	245.661	150.744	349.835	262.3
CP009208	1432611	1433006	+	396	AIK80058.1	-	VK055_1438	-	-	hypothetical protein	0	0	0	0	0	0	0	0	0
CP009208	1433003	1433641	-	639	AIK80059.1	-	VK055_1437	-	-	rutR transcriptional dual regulator	60.8531	79.2629	80.2766	95.3997	84.1728	108.39	199.643	112.518	30.8418
CP009208	1433926	1435017	+	1092	AIK80060.1	rutA	VK055_1439	-	-	pyrimidine utilization protein A	95.8983	128.694	118.135	76.4347	88.3912	126.059	74.1003	135.978	147.114
CP009208	1435017	1435727	+	711	AIK80061.1	rutB	VK055_1440	-	-	pyrimidine utilization protein B	32.1541	43.5226	45.893	28.6528	52.9759	8.91924	88.4348	3.01519	52.9234
CP009208	1435720	1436112	+	393	AIK80062.1	rutC	VK055_1441	-	-	pyrimidine utilization protein C	15.0899	20.8245	23.8875	0.492597	0.686724	21.746	10.0573	37.3589	4.12672
CP009208	1436112	1436912	+	801	AIK80063.1	rutD	VK055_1442	-	-	pyrimidine utilization protein D	7.54494	56.3487	46.9064	0	3.82604	13.1665	0.115601	0	2.09956
CP009208	1436909	1437499	+	591	AIK80064.1	-	VK055_1443	-	-	nitroreductase family protein	19.2502	31.2728	31.7053	0.0820996	0	0.849451	47.2808	15.3701	1.88236
CP009208	1437510	1438004	+	495	AIK80065.1	rutF	VK055_1444	-	-	pyrimidine utilization flavin reductase protein F	34.6926	68.3102	77.8154	64.5303	2.25638	25.9083	5.20205	20.2238	48.0003
CP009208	1438026	1439348	+	1323	AIK80066.1	rutG	VK055_1445	-	-	pyrimidine utilization transport protein G	41.2504	66.8691	67.3918	1.55989	24.2316	20.3868	1.84962	18.0911	12.0906
CP009208	1439561	1440499	-	939	AIK80067.1	-	VK055_1446	-	-	eamA-like transporter family protein	131.931	142.241	154.473	20.1144	225.344	96.073	138.143	193.266	37.0681
CP009208	1440923	1441054	+	132	AIK80068.1	-	VK055_1447	-	-	hypothetical protein	21.5066	18.0143	17.228	74.9569	60.4317	20.8965	14.7969	0.294165	8.18104
CP009208	1441271	1441867	+	597	AIK80069.1	wrbA	VK055_1448	-	-	quinone oxidoreductase, type IV	72.3468	67.0853	68.1156	26.7645	14.5193	97.9418	374.201	107.591	78.0457
CP009208	1441888	1442115	+	228	AIK80070.1	-	VK055_1449	-	-	yccJ-like family protein	39.276	25.8685	24.3218	6.56797	15.9909	11.9773	1.84962	24.2686	83.186
CP009208	1442184	1443431	-	1248	AIK80071.1	-	VK055_1450	-	-	histidine phosphatase super family protein	471.171	381.327	418.611	530.199	315.991	950.621	841.229	426.906	583.533
CP009208	1443584	1444033	+	450	AIK80072.1	-	VK055_1451	-	-	hypothetical protein	24.1156	20.2481	19.5443	0.903095	298.038	0	37.4547	1.98561	0
CP009208	1444149	1444937	+	789	AIK80073.1	-	VK055_1452	-	-	short chain dehydrogenase family protein	150.123	117.741	132.395	58.2907	192.675	89.0225	59.6501	189.663	72.0366
CP009208	1444958	1445179	-	222	AIK80074.1	-	VK055_1453	-	-	hypothetical protein	0	0.0720572	0	0	0	0	0	0.0735412	0
CP009208	1445436	1445558	+	123	AIK80075.1	-	VK055_1454	-	-	hypothetical protein	48.7953	29.0391	29.7508	18.5545	22.3676	152.986	13.6409	4.26539	41.3396
CP009208	1445677	1447068	-	1392	AIK80076.1	puuP	VK055_1455	-	-	putrescine importer	365.401	261.928	282.741	505.159	423.415	232.75	152.94	501.845	312.472
CP009208	1447422	1448843	-	1422	AIK80077.1	puuA	VK055_1456	-	-	&gamma-glutamylputrescine synthetase	304.689	256.452	263.921	540.133	222.499	96.6676	390.385	452.719	220.599
CP009208	1449135	1449821	+	687	AIK80078.1	-	VK055_1457	-	-	gamma-glutamyl-gamma-aminobutyrate hydrolase	32.1541	21.3289	20.1234	50.6554	25.4088	10.1934	10.6353	23.3861	12.525
CP009208	1449847	1450404	+	558	AIK80079.1	ycjC	VK055_1458	-	-	DNA-binding transcriptional repressor	45.9043	38.1903	43.5042	23.5626	272.924	19.8772	6.01125	31.6962	27.9459
CP009208	1450725	1452212	+	1488	AIK80080.1	-	VK055_1459	-	-	gamma-glutamyl-gamma-aminobutyraldehyde dehydrogenase	141.873	153.122	169.891	125.777	158.339	97.3471	286.922	63.5396	91.729
CP009208	1452215	1453495	+	1281	AIK80081.1	-	VK055_1461	-	-	FAD binding domain protein	203.925	231.808	248.575	70.5235	55.7228	84.8602	150.744	98.9864	240.219
CP009208	1453492	1454433	-	942	AIK80082.1	-	VK055_1460	-	-	putative DNA-binding transcriptional regulator	140.392	151.032	146.293	56.9771	31.0988	230.966	89.1284	65.1575	96.3625
CP009208	1454537	1455622	+	1086	AIK80083.1	-	VK055_1462	-	-	tartrate dehydrogenase	248.913	237.212	261.315	174.79	90.9419	137.101	302.297	261.806	182.879
CP009208	1456078	1457685	+	1608	AIK80084.1	-	VK055_1463	-	-	transporter, betaine/carnitine/choline transporter family protein	325.984	317.34	298.377	213.048	464.128	917.832	378.709	199.738	253.033
CP009208	1457722	1458846	+	1125	AIK80085.1	-	VK055_1464	-	-	putative 2Fe-2S cluster-containing protein	150.899	186.34	190.304	87.1076	47.4821	150.268	96.4113	129.138	74.3534
CP009208	1458865	1460313	+	1449	AIK80086.1	-	VK055_1465	-	-	succinate-semialdehyde dehydrogenase family protein	174.168	247.589	243.436	86.0404	131.753	53.7703	101.151	95.3829	216.834
CP009208	1460371	1461336	+	966	AIK80087.1	-	VK055_1466	-	-	2Fe-2S iron-sulfur cluster binding domain protein	247.643	304.009	299.028	383.733	104.775	157.318	228.312	242.539	298.427
CP009208	1461374	1463875	-	2502	AIK80088.1	-	VK055_1467	-	-	fused predicted PTS system enzymes: Hpr component, enzyme I component, enzyme IIA component	453.613	501.158	501.638	269.779	317.267	709.292	382.408	483.974	431.278
CP009208	1464185	1465261	+	1077	AIK80089.1	-	VK055_1468	-	-	PTS system, Fru family, IIC component domain protein	121.424	177.045	167.357	432.665	244.474	113.657	11.5601	227.536	111.277
CP009208	1465282	1465602	+	321	AIK80090.1	frwB2	VK055_1469	-	-	frwB	13.045	16.9334	11.5094	2.87349	10.2028	1.95374	10.6353	11.3253	0.0723986
CP009208	1465652	1467949	+	2298	AIK80091.1	dhaB1	VK055_1470	-	-	glycerol dehydratase	280.714	427.299	435.839	133.576	314.618	708.443	918.913	230.846	251.875
CP009208	1467915	1468790	+	876	AIK80092.1	-	VK055_1471	-	-	glycyl-radical enzyme activating family protein	36.385	47.4857	46.0378	7.38896	76.4226	17.5836	0	13.0903	12.3802
CP009208	1468806	1469147	+	342	AIK80093.1	frwB3	VK055_1472	-	-	frwB	96.533	88.4142	91.1345	401.877	106.05	62.6046	19.7678	56.259	445.541
CP009208	1469161	1469928	-	768	AIK80094.1	-	VK055_1473	-	-	phytanoyl-CoA dioxygenase family protein	351.016	357.26	357.155	222.9	216.612	302.999	608.986	525.599	550.591
CP009208	1470005	1470175	-	171	AIK80095.1	-	VK055_1474	-	-	hypothetical protein	65.8596	63.4104	53.7107	88.5033	47.5802	27.0975	22.1954	25.96	157.467
CP009208	1470190	1471023	+	834	AIK80096.1	-	VK055_1476	-	-	bacterial regulatory helix-turn-helix, AraC family protein	312.163	299.758	293.455	397.608	363.081	276.157	136.987	382.855	254.698
CP009208	1471020	1471895	-	876	AIK80097.1	-	VK055_1475	-	-	diguanylate cyclase domain protein	80.9495	88.0539	86.4294	40.0646	29.5291	75.3463	79.5335	238.935	18.0996
CP009208	1472184	1473212	-	1029	AIK80098.1	fbpC	VK055_1477	-	-	fe(3+) ions import ATP-binding protein FbpC	4.93594	6.48515	6.37001	4.59758	0	3.22792	0.231202	0	0.0723986
CP009208	1473214	1474716	-	1503	AIK80099.1	-	VK055_1478	-	-	binding-protein-dependent transport system innermembrane component family protein	364.132	407.339	393.131	328.891	118.901	372.484	145.542	242.833	663.823
CP009208	1474810	1475826	-	1017	AIK80100.1	fbpA	VK055_1479	-	-	fe(3+)-binding periplasmic protein	184.111	132.874	133.481	187.68	199.542	243.113	354.78	245.995	266.644
CP009208	1475969	1476100	+	132	AIK80101.1	-	VK055_1480	-	-	hypothetical protein	0.0705135	0	0	0	0	0	0	0	0
CP009208	1476226	1477761	+	1536	AIK80102.1	-	VK055_1481	-	-	EAL domain protein	305.887	208.822	246.403	349.005	511.021	293.995	222.07	484.342	476.6
CP009208	1477800	1478138	-	339	AIK80103.1	-	VK055_1482	-	-	anti-anti-sigma factor family protein	57.3275	35.4522	37.4238	92.1157	121.55	9.42891	12.2537	153.701	171.223
CP009208	1478203	1480629	-	2427	AIK80104.1	pygB	VK055_1483	-	-	glycogen phosphorylase, brain form	369.491	247.661	250.602	548.261	482.277	398.478	471.537	658.782	767.932
CP009208	1480933	1481020	-	88	-	-	VK055_1484	-	-	tRNA-Ser	0	0	0	0	0	0	0	0	0
CP009208	1481168	1482742	-	1575	AIK80105.1	oppA2	VK055_1485	-	-	periplasmic oligopeptide-binding protein	667.904	447.043	461.246	1026.82	813.18	608.037	446.682	1162.17	806.593
CP009208	1483063	1483722	+	660	AIK80106.1	-	VK055_1486	-	-	putative carrier/transport protein substrate/modulator of FtsH-mediated proteolysis	89.0585	76.5248	81.29	37.6837	167.659	324.151	45.6624	134.727	186.282
CP009208	1483811	1484140	+	330	AIK80107.1	tusE	VK055_1488	-	-	sulfur relay, TusE/DsrC/DsvC family protein	35.0452	23.2024	27.9412	28.6528	26.0955	315.826	5.89565	61.8481	29.9006
CP009208	1484137	1484418	-	282	AIK80108.1	acyP	VK055_1487	-	-	acylphosphatase	45.7633	30.9846	34.6731	28.6528	26.0955	315.826	36.9923	76.1886	44.1631
CP009208	1484467	1485255	-	789	AIK80109.1	-	VK055_1489	-	-	bacterial regulatory helix-turn-helix, AraC family protein	26.231	14.4114	20.7025	0.328398	0	9.42891	0	11.4724	1.59277
CP009208	1485273	1485827	-	555	AIK80110.1	-	VK055_1490	-	-	phosphatidylethanolamine-binding family protein	138.065	136.116	136.738	20.5249	159.222	115.695	89.244	71.1878	89.2675
CP009208	1486117	1487220	+	1104	AIK80111.1	rlmI	VK055_1491	-	-	23S rRNA m5C1962 methyltransferase monomer	78.6225	84.6672	79.7698	25.9435	6.96535	292.891	267.963	52.1407	56.6881
CP009208	1487280	1487597	+	318	AIK80112.1	-	VK055_1492	-	-	hemimethylated DNA binding domain protein	12.3399	7.13366	6.73194	3.94078	14.225	1.61396	495.697	0	11.3666
CP009208	1487628	1488041	-	414	AIK80113.1	-	VK055_1493	-	-	hypothetical protein	63.2506	62.0413	59.1397	75.2032	104.48	25.4835	0	575.533	38.2989
CP009208	1488196	1488654	+	459	AIK80114.1	mgsA	VK055_1494	-	-	methylglyoxal synthase	40.1927	32.0655	37.9305	0	46.4029	68.2959	62.887	45.0807	42.2808
CP009208	1488666	1490720	-	2055	AIK80115.1	helD	VK055_1495	-	-	DNA helicase IV	153.649	142.313	139.561	77.9125	71.125	42.0478	53.2921	45.8897	5.57469
CP009208	1490845	1491291	+	447	AIK80116.1	-	VK055_1496	-	-	hypothetical protein	59.2313	47.0534	51.6115	118.388	2.64879	1.6989	30.0563	48.5372	75.5841
CP009208	1491309	1493444	+	2136	AIK80117.1	-	VK055_1497	-	-	integral membrane, YccS/YhfK family protein	432.53	311.143	339.999	627.569	150.393	258.913	502.518	346.011	776.185
CP009208	1493458	1494075	-	618	AIK80118.1	sxy	VK055_1498	-	-	transcriptional coactivator for CRP	34.058	22.9863	23.5256	20.7712	28.6462	7.73001	204.151	56.0384	9.12222
CP009208	1494072	1494218	-	147	AIK80119.1	-	VK055_1499	-	-	hypothetical protein	0	0	0	0	0	0	0	0	0
CP009208	1494403	1494912	+	510	AIK80120.1	sulA	VK055_1500	-	-	SOS cell division inhibitor	70.7955	47.5578	47.196	0	300.295	107.795	63.3494	146.715	64.29
CP009208	1495265	1496335	+	1071	AIK80121.1	ompA	VK055_1501	-	-	outer membrane protein A	127.347	87.9098	77.743	84.7268	211.805	75.3463	141.033	49.7874	192.073
CP009208	1496467	1496919	-	453	AIK80122.1	ycbG	VK055_1502	-	-	macrodomain Ter protein	72.2058	43.5946	43.5766	110.588	8.4369	264.179	43.8128	79.498	33.0862
CP009208	1497105	1498862	+	1758	AIK80123.1	-	VK055_1503	-	-	AAA domain protein	407.074	268.701	252.991	789.634	535.547	479.685	392.003	358.219	422.011
CP009208	1498932	1499450	+	519	AIK80124.1	fabA	VK055_1504	-	-	beta-hydroxyacyl-(acyl-carrier-protein) dehydratase FabA	9.66035	3.31463	8.5416	0	0	0	0	0.0735412	9.99101
CP009208	1499808	1499924	-	117	AIK80125.1	-	VK055_1505	-	-	hypothetical protein	35.8208	14.3394	12.8848	159.191	60.7261	60.2261	18.9586	63.2454	17.5205
CP009208	1499940	1500503	-	564	AIK80126.1	-	VK055_1506	-	-	hypothetical protein	101.539	80.632	80.1318	22.4953	184.238	60.9057	148.432	17.5028	55.2401
CP009208	1500500	1502140	-	1641	AIK80127.1	-	VK055_1507	-	-	mce related family protein	184.181	132.585	128.92	89.1601	288.326	353.542	295.592	233.861	102.154
CP009208	1502130	1503347	-	1218	AIK80128.1	-	VK055_1508	-	-	integral membrane, PqiA family protein	251.451	188.141	191.1	294.409	408.797	130.731	390.847	370.206	307.26
CP009208	1503413	1505305	-	1893	AIK80129.1	ccmA2	VK055_1509	-	-	heme ABC exporter, ATP-binding protein CcmA	119.52	116.012	115.022	82.0175	163.931	203.529	78.8399	151.201	78.1905
CP009208	1505333	1507438	-	2106	AIK80130.1	rlmL	VK055_1510	-	-	23S rRNA m2G2445 methyltransferase	130.097	162.921	164.028	30.6231	347.777	202.254	42.6568	68.9081	110.408
CP009208	1507538	1508647	+	1110	AIK80131.1	-	VK055_1512	-	-	putative 2Fe-2S cluster-containing protein	135.527	174.378	167.14	62.5599	101.733	99.3009	44.8532	123.402	81.738
CP009208	1508644	1509186	-	543	AIK80132.1	-	VK055_1511	-	-	hypothetical protein	13.186	9.58361	10.1341	21.428	0	12.5719	6.01125	8.31015	34.3169
CP009208	1509356	1510366	-	1011	AIK80133.1	pyrD	VK055_1513	-	-	dihydroorotate dehydrogenase	60.7121	48.2063	49.0056	21.9206	8.14259	35.2522	8.43888	6.39808	8.39824
CP009208	1510616	1511191	+	576	AIK80134.1	ssuE	VK055_1514	-	-	FMN reductase	33.2119	38.983	34.3836	16.502	7.35776	67.1067	3.12123	15.1495	31.421
CP009208	1511184	1512146	+	963	AIK80135.1	ssuA	VK055_1515	-	-	nitrate transport protein	67.3404	61.6089	60.6598	36.8627	34.0419	110.259	14.5657	70.9672	164.924
CP009208	1512143	1513288	+	1146	AIK80136.1	ssuD	VK055_1516	-	-	alkanesulfonate monooxygenase, FMNH(2)-dependent	45.4812	77.9659	95.4777	101.968	54.055	120.707	46.7028	57.6563	78.7697
CP009208	1513299	1514090	+	792	AIK80137.1	ycbM	VK055_1517	-	-	ssuC	98.2958	178.486	176.912	26.5182	53.2702	62.5196	64.043	33.3141	96.8693
CP009208	1514087	1514860	+	774	AIK80138.1	ssuB	VK055_1518	-	-	aliphatic sulfonates import ATP-binding protein SsuB	15.7245	25.9406	25.2629	0	0	0.0849451	0	0.441247	0.434392
CP009208	1515065	1517680	-	2616	AIK80139.1	pepN	VK055_1519	-	-	aminopeptidase N	271.054	285.923	301.562	270.19	230.739	177.62	287.153	199.738	124.091
CP009208	1518007	1519209	+	1203	AIK80140.1	pncB	VK055_1520	-	-	nicotinate phosphoribosyltransferase	279.304	225.107	235.69	153.773	571.943	635.56	264.958	157.01	302.699
CP009208	1519252	1520418	-	1167	AIK80141.1	-	VK055_1521	-	-	amidohydrolase family protein	284.733	188.213	187.408	271.75	578.026	508.142	902.035	391.386	452.708
CP009208	1520437	1521675	-	1239	AIK80142.1	-	VK055_1522	-	-	amidase, hydantoinase/carbamoylase family protein	346.221	195.347	215.132	289.894	803.075	647.962	218.024	461.618	261.069
CP009208	1521700	1522989	-	1290	AIK80143.1	sdaC	VK055_1523	-	-	sdaC serine STP transporter	383.17	261.063	266.165	652.363	473.447	519.185	327.729	485.813	462.12
CP009208	1523112	1524323	-	1212	AIK80144.1	dpaL	VK055_1524	-	-	diaminopropionate ammonia-lyase	521.165	360.43	372.573	439.561	861.545	781.665	436.856	292.767	425.921
CP009208	1524635	1525096	+	462	AIK80145.1	-	VK055_1525	-	-	asnC family protein	88.2124	39.4874	47.1236	81.8533	329.333	115.101	65.8926	35.6675	80.5072
CP009208	1525347	1526672	+	1326	AIK80146.1	asnS	VK055_1526	-	-	asparagine--tRNA ligase	0.846162	0.360286	0.0723864	0	0	0.424726	0	0.514788	0.0723986
CP009208	1527267	1528343	+	1077	AIK80147.1	ompC3	VK055_1527	-	-	outer membrane protein C	325.913	225.611	239.889	944.309	369.261	174.392	400.904	380.796	557.035
CP009208	1528531	1529721	+	1191	AIK80148.1	aspC	VK055_1528	-	-	aspC	358.279	280.879	268.771	1007.53	223.48	209.984	491.189	776.521	817.38
CP009208	1529790	1530437	-	648	AIK80149.1	-	VK055_1529	-	-	metallo-beta-lactamase superfamily protein	69.5263	53.3944	57.5472	13.1359	84.4671	12.317	34.5647	157.378	84.1996
CP009208	1530451	1531002	-	552	AIK80150.1	-	VK055_1530	-	-	hypothetical protein	136.162	74.1469	76.3677	45.8116	22.9562	391.597	20.1146	89.7937	103.82
CP009208	1531305	1533095	-	1791	AIK80151.1	-	VK055_1531	-	-	L,D-transpeptidase YcbB	440.427	335.426	353.029	722.558	876.064	502.026	796.491	261.292	638.918
CP009208	1533109	1533222	+	114	AIK80152.1	-	VK055_1532	-	-	hypothetical protein	77.0712	48.2063	54.9413	59.1117	240.452	68.2959	588.525	27.2838	76.2357
CP009208	1533296	1537744	-	4449	AIK80153.1	mukB	VK055_1533	-	-	cell division protein involved in chromosome partitioning	0.916675	0.792629	0.723864	0.328398	0.686724	0.594616	0.809207	0.0735412	0.434392
CP009208	1537744	1538421	-	678	AIK80154.1	mukE	VK055_1534	-	-	protein involved in chromosome partitioning	0.0705135	0.360286	0	0	0.196207	0.0849451	0	0	0
CP009208	1538429	1539751	-	1323	AIK80155.1	mukF	VK055_1535	-	-	ca2+-binding protein involved in chromosome partitioning	0.21154	0.216172	0.289546	0	0	0.679561	0	0	0
CP009208	1539748	1540548	-	801	AIK80156.1	-	VK055_1536	-	-	ubiE/COQ5 methyltransferase family protein	0.352567	0.360286	0	0	0	0.509671	0.115601	0.220623	0.289594
CP009208	1540670	1541449	+	780	AIK80157.1	-	VK055_1538	-	-	hypothetical protein	103.302	104.843	122.405	190.717	53.4664	213.127	72.3663	72.9528	70.8058
CP009208	1541426	1542319	-	894	AIK80158.1	-	VK055_1537	-	-	hypothetical protein	27.5708	35.8845	35.9037	49.1776	21.779	31.0899	78.1463	8.23661	18.4616
CP009208	1542457	1543203	-	747	AIK80159.1	kdsB	VK055_1539	-	-	3-deoxy-D-manno-octulosonate cytidylyltransferase	0.21154	0.288229	0.217159	0.0820996	0	0	0	0	0.144797
CP009208	1543200	1543382	-	183	AIK80160.1	-	VK055_1540	-	-	hypothetical protein	0	0	0.144773	0	0	0	0	0	0
CP009208	1543446	1544675	-	1230	AIK80161.1	-	VK055_1541	-	-	hypothetical protein	194.053	214.731	229.175	285.296	188.261	210.239	76.2967	211.725	169.413
CP009208	1544730	1545710	-	981	AIK80162.1	lpxK	VK055_1542	-	-	tetraacyldisaccharide 4'-kinase	3.45516	5.76458	7.09387	0	0	17.074	0	1.98561	0
CP009208	1545707	1547455	-	1749	AIK80163.1	msbA	VK055_1543	-	-	lipid A export permease/ATP-binding protein MsbA	0.493594	0.792629	0.434319	0.738896	0.882931	0.424726	1.96522	0.220623	0.0723986
CP009208	1547492	1549744	-	2253	AIK80164.1	-	VK055_1544	-	-	DNA internalization-related competence protein ComEC/Rec2	168.739	263.657	280.642	72.9044	134.206	333.58	54.9105	195.031	91.9462
CP009208	1549989	1550276	-	288	AIK80165.1	ihfB	VK055_1545	-	-	integration host factor, beta subunit	25.7374	21.0407	16.9384	2.54509	0.784828	6.37089	2.54322	50.6699	6.87787
CP009208	1550428	1552101	-	1674	AIK80166.1	rpsA	VK055_1546	-	-	ribosomal protein S1	23.5515	19.5996	15.4907	4.59758	0.196207	1.10429	0	5.73621	3.83713
CP009208	1552235	1552918	-	684	AIK80167.1	cmk	VK055_1547	-	-	cytidylate kinase	8.25008	10.016	4.70512	0	0.490517	0	0	0.66187	0.434392
CP009208	1553093	1554331	-	1239	AIK80168.1	aroA	VK055_1548	-	-	3-phosphoshikimate 1-carboxyvinyltransferase	62.757	79.335	88.5286	0.328398	0	0	0	0.0735412	0
CP009208	1554450	1555538	-	1089	AIK80169.1	serC	VK055_1549	-	-	phosphoserine transaminase	103.937	89.8554	81.6519	0	0.29431	0.0849451	0	0	0.144797
CP009208	1555727	1556419	-	693	AIK80170.1	-	VK055_1550	-	-	hypothetical protein	307.439	279.078	280.642	330.779	706.541	574.994	175.829	685.477	610.393
CP009208	1556535	1558295	+	1761	AIK80171.1	-	VK055_1551	-	-	hypothetical protein	186.508	151.608	165.91	420.596	130.772	310.305	61.0374	211.651	201.485
CP009208	1558681	1559538	+	858	AIK80172.1	focA	VK055_1552	-	-	formate transporter FocA	120.367	90.7921	90.0487	109.603	317.365	74.1571	195.597	187.236	315.658
CP009208	1559590	1561872	+	2283	AIK80173.1	pflB2	VK055_1553	-	-	formate acetyltransferase	434.081	346.739	353.463	568.457	472.466	328.653	520.436	316.742	407.242
CP009208	1562064	1562804	+	741	AIK80174.1	pflA	VK055_1554	-	-	pyruvate formate-lyase 1-activating enzyme	194.335	156.292	166.489	192.77	210.04	267.747	2132.26	214.667	234.209
CP009208	1562967	1564115	-	1149	AIK80175.1	-	VK055_1555	-	-	sugar (and other) transporter family protein	360.394	377.724	396.026	135.875	257.031	272.589	202.417	357.41	550.374
CP009208	1564232	1564378	-	147	AIK80176.1	-	VK055_1556	-	-	hypothetical protein	0	0.0720572	0	0	0	0	0	0	0
CP009208	1564390	1565223	-	834	AIK80177.1	-	VK055_1557	-	-	dimethyl sulfoxide reductase, chain C	119.379	164.579	185.454	50.8196	106.344	52.581	111.902	58.6858	46.9867
CP009208	1565255	1565872	-	618	AIK80178.1	dmsB2	VK055_1558	-	-	dimethylsulfoxide reductase, chain B	40.4042	37.5418	38.8715	70.3593	81.524	35.0823	155.483	23.0184	47.7107
CP009208	1565883	1568321	-	2439	AIK80179.1	dmsA2	VK055_1559	-	-	dimethyl sulfoxide reductase, chain A	483.44	478.172	505.547	711.968	384.664	2682.65	562.052	872.198	557.542
CP009208	1568522	1569814	-	1293	AIK80180.1	serS	VK055_1560	-	-	serine--tRNA ligase	0.141027	0.936744	0.217159	0.164199	0.882931	0	0	0.367706	0.0723986
CP009208	1569905	1571248	-	1344	AIK80181.1	ycaJ	VK055_1561	-	-	recombination factor	211.611	205.795	222.082	469.445	228.091	338.591	181.84	120.093	566.447
CP009208	1571257	1571829	-	573	AIK80182.1	lolA	VK055_1562	-	-	outer membrane lipocarrier protein LolA	21.4361	22.9142	17.1556	25.7793	24.4278	0	114.561	25.7394	69.1407
CP009208	1571991	1576223	-	4233	AIK80183.1	-	VK055_1563	-	-	essential cell division protein FtsK	25.7374	30.6243	25.4076	0.574697	0.490517	0.339781	0	0.367706	0.723986
CP009208	1576359	1576853	-	495	AIK80184.1	lrp	VK055_1564	-	-	lrp transcriptional dual regulator	67.5519	59.5193	70.0701	8.04576	21.9752	44.0865	10.0573	4.63309	4.48871
CP009208	1577106	1577219	+	114	AIK80185.1	-	VK055_1565	-	-	hypothetical protein	24.3272	13.835	20.7749	64.6124	14.7155	105.927	4.27724	111.488	35.5477
CP009208	1577386	1578354	+	969	AIK80186.1	trxB	VK055_1566	-	-	thioredoxin-disulfide reductase	41.2504	41.577	31.2709	0	8.73121	3.65264	7.97647	22.0623	21.2128
CP009208	1578469	1580235	+	1767	AIK80187.1	cydD	VK055_1567	-	-	thiol reductant ABC exporter, CydD subunit	102.597	112.049	102.572	44.4159	65.5331	54.0251	42.4256	51.3317	30.7694
CP009208	1580236	1581957	+	1722	AIK80188.1	cydC	VK055_1568	-	-	thiol reductant ABC exporter, CydC subunit	138.63	155.86	164.534	129.964	266.645	75.0915	229.237	118.695	66.8239
CP009208	1582002	1582703	+	702	AIK80189.1	aat	VK055_1569	-	-	leucyl/phenylalanyl-tRNA--protein transferase	68.4686	55.0517	59.4293	58.4549	50.1309	211.853	16.7622	30.8873	70.661
CP009208	1583057	1583275	+	219	AIK80190.1	infA	VK055_1570	-	-	translation initiation factor IF-1	0	0.216172	0	0	0	0	0	0	0.144797
CP009208	1583395	1585674	-	2280	AIK80191.1	clpA	VK055_1571	-	-	ATP-dependent Clp protease ATP-binding subunit ClpA	104.43	88.3422	107.349	58.2086	56.5076	94.3741	229.584	153.039	70.299
CP009208	1585705	1585947	-	243	AIK80192.1	clpS	VK055_1572	-	-	specificity factor for ClpA-ClpP chaperone-protease complex	80.3854	67.2294	72.314	193.262	172.564	25.8233	94.2149	43.8305	128.435
CP009208	1586348	1586569	+	222	AIK80193.1	cspD	VK055_1573	-	-	cold shock domain protein CspD	16.6412	16.357	18.5309	16.0094	0	56.4036	0	65.9664	116.562
CP009208	1586646	1588586	-	1941	AIK80194.1	-	VK055_1574	-	-	macB	194.476	226.404	259.578	609.836	599.707	158.847	494.773	48.9784	196.128
CP009208	1588583	1589698	-	1116	AIK80195.1	-	VK055_1575	-	-	macA	106.757	155.139	151.07	95.1534	89.7647	248.889	128.548	130.241	136.689
CP009208	1589845	1591503	-	1659	AIK80196.1	-	VK055_1576	-	-	AAA domain protein	104.078	93.9626	104.092	35.0565	268.607	73.2227	56.2977	187.677	126.842
CP009208	1591696	1591869	+	174	AIK80197.1	-	VK055_1577	-	-	hypothetical protein	41.744	31.7052	26.3487	28.6528	29.7254	74.4969	16.531	42.2126	19.5476
CP009208	1591923	1592618	+	696	AIK80198.1	aqpZ	VK055_1578	-	-	aqpZ - water MIP channel	41.2504	33.5066	36.8447	28.2423	128.025	20.5567	0	229.89	46.1179
CP009208	1592734	1593633	+	900	AIK80199.1	-	VK055_1579	-	-	hypothetical protein	170.22	130.64	138.765	111.491	132.047	240.14	250.854	819.984	221.974
CP009208	1593777	1595429	+	1653	AIK80200.1	hcp	VK055_1580	-	-	hydroxylamine reductase	444.446	446.611	452.922	228.237	225.932	617.381	410.037	816.16	485.939
CP009208	1595473	1596408	+	936	AIK80201.1	-	VK055_1581	-	-	2Fe-2S iron-sulfur cluster binding domain protein	326.195	361.943	358.096	120.851	281.557	317.015	93.8681	241.289	462.627
CP009208	1596620	1596910	-	291	AIK80202.1	-	VK055_1582	-	-	doxX family protein	27.0067	34.1551	29.027	0	39.5357	0	13.6409	1.98561	5.86429
CP009208	1597206	1598924	+	1719	AIK80203.1	-	VK055_1583	-	-	pyruvate oxidase	125.796	200.535	195.516	35.3849	76.815	128.097	55.3729	173.631	52.7062
CP009208	1598963	1599964	+	1002	AIK80204.1	-	VK055_1584	-	-	ltaA	77.4238	167.461	167.213	48.8492	43.3617	55.9789	252.126	68.5404	46.9867
CP009208	1599975	1601417	+	1443	AIK80205.1	-	VK055_1585	-	-	short chain dehydrogenase family protein	217.816	283.257	287.519	191.21	231.328	210.239	468.069	151.568	191.494
CP009208	1601505	1602518	+	1014	AIK80206.1	-	VK055_1587	-	-	NAD dependent epimerase/dehydratase family protein	103.866	109.311	108.724	37.4374	93.5907	29.9007	58.6097	203.709	42.86
CP009208	1602515	1603345	-	831	AIK80207.1	-	VK055_1586	-	-	putative amidase and lipoprotein	1.69232	1.72937	1.37534	0.0820996	0.196207	0	8.90128	0	16.2173
CP009208	1603377	1604429	-	1053	AIK80208.1	-	VK055_1588	-	-	diguanylate cyclase domain protein	124.668	91.3686	95.5501	54.5141	212.394	154.006	343.22	40.7418	118.661
CP009208	1604692	1604811	-	120	AIK80209.1	-	VK055_1589	-	-	hypothetical protein	0	0	0	0	0	0	0	0	0
CP009208	1605394	1605909	+	516	AIK80210.1	-	VK055_1590	-	-	putative lipoprotein	37.9363	39.2712	35.4694	2.62719	124.101	84.3505	9.24808	33.8289	15.7105
CP009208	1606136	1606864	+	729	AIK80211.1	-	VK055_1591	-	-	ABC transporter family protein	58.8788	49.2151	58.4158	0.0820996	0.981035	7.64506	0	6.32454	9.26702
CP009208	1606885	1607616	+	732	AIK80212.1	artI	VK055_1592	-	-	artI	80.879	69.6793	67.7537	0	0.784828	2.03868	29.4783	51.6994	1.95476
CP009208	1607623	1608339	+	717	AIK80213.1	-	VK055_1593	-	-	amino ABC transporter, permease, 3-TM region, His/Glu/Gln/Arg/opine family domain protein	115.078	120.696	101.992	0	0.0981035	14.4407	0	22.6507	3.54753
CP009208	1608339	1609007	+	669	AIK80214.1	-	VK055_1594	-	-	amino ABC transporter, permease, 3-TM region, His/Glu/Gln/Arg/opine family domain protein	310.612	298.461	278.253	28.817	11.1838	27.2674	29.4783	33.9025	40.3984
CP009208	1609191	1609922	+	732	AIK80215.1	artI2	VK055_1595	-	-	artI	79.3277	83.3702	78.0326	74.3822	22.1714	95.9031	33.5243	129.8	35.8373
CP009208	1610009	1610644	-	636	AIK80216.1	-	VK055_1596	-	-	his Kinase A domain protein	80.5969	105.42	87.298	40.4751	10.1047	45.1059	13.1785	65.4516	26.2083
CP009208	1610629	1611480	-	852	AIK80217.1	-	VK055_1597	-	-	sensory transduction histidine kinase domain protein	101.328	150.888	135.58	28.7349	17.3643	26.5878	69.823	89.5731	38.6608
CP009208	1611477	1612193	-	717	AIK80218.1	-	VK055_1598	-	-	response regulator	65.1545	81.7129	74.0513	46.3042	19.5226	4.84187	43.8128	116.71	16.6517
CP009208	1612272	1613399	-	1128	AIK80219.1	rumB	VK055_1599	-	-	23S rRNA (uracil-5-)-methyltransferase RumB	263.932	310.423	314.302	202.95	150.785	128.777	64.1586	139.655	206.698
CP009208	1613441	1613929	-	489	AIK80220.1	-	VK055_1600	-	-	hypothetical protein	52.3915	38.4065	43.0699	37.109	16.5795	167.002	24.5074	76.777	40.7604
CP009208	1613987	1614832	-	846	AIK80221.1	potI	VK055_1601	-	-	potI	91.5265	81.2805	93.8852	144.085	68.7705	50.3725	10.2885	97.8097	154.281
CP009208	1614829	1615782	-	954	AIK80222.1	-	VK055_1602	-	-	potH	246.163	206.588	209.559	347.528	379.857	84.9451	70.8634	239.156	265.124
CP009208	1615793	1616926	-	1134	AIK80223.1	-	VK055_1603	-	-	potG	269.079	232.024	223.312	89.5706	166.187	62.5196	136.64	121.416	49.4482
CP009208	1617090	1618202	-	1113	AIK80224.1	potF	VK055_1604	-	-	potF	409.965	339.317	297.146	536.11	296.272	831.443	361.716	438.232	658.972
CP009208	1618551	1619030	-	480	AIK80225.1	-	VK055_1605	-	-	bacterial sensory transduction regulator family protein	78.3405	61.681	50.4533	199.584	33.159	12.402	153.056	74.8649	148.634
CP009208	1619119	1620021	-	903	AIK80226.1	-	VK055_1606	-	-	alpha-L-glutamate ligase, RimK family protein	51.7569	41.505	41.1155	9.93405	0.196207	69.5701	0	27.725	79.2041
CP009208	1620136	1620858	-	723	AIK80227.1	frp	VK055_1607	-	-	NADPH-flavin oxidoreductase	151.816	122.93	124.215	40.1467	219.556	128.097	23.2358	64.1279	260.201
CP009208	1620842	1621129	-	288	AIK80228.1	-	VK055_1608	-	-	hypothetical protein	32.1541	27.3817	28.2307	12.397	18.4435	29.476	27.1662	13.5316	7.52945
CP009208	1621332	1621595	+	264	AIK80229.1	grxA	VK055_1609	-	-	glutaredoxin, GrxA family	11.0706	8.50275	7.16626	195.233	15.9909	8.49451	3.12123	23.0919	19.1132
CP009208	1621602	1621904	-	303	AIK80230.1	-	VK055_1610	-	-	inner membrane of Enterobacteriaceae family protein	0.0705135	0	0.0723864	0	0	0.0849451	0	0	0.0723986
CP009208	1622252	1623937	+	1686	AIK80231.1	-	VK055_1611	-	-	aspT/YidE/YbjL antiporter duplication domain protein	308.708	252.921	252.701	785.282	395.455	412.494	80.4583	194.737	387.26
CP009208	1625489	1625608	+	120	AIK80232.1	-	VK055_1612	-	-	hypothetical protein	17.3463	8.64687	10.0617	3.85868	114.192	95.7332	0	15.8849	25.9187
CP009208	1625836	1627515	-	1680	AIK80233.1	-	VK055_1613	-	-	putative orf35	362.651	271.007	282.597	511.234	273.12	460.488	265.073	267.69	393.848
CP009208	1627519	1628070	-	552	AIK80234.1	-	VK055_1614	-	-	putative bacterial nucleoid DNA-binding protein	0.282054	0.576458	0	0	0	0	0	0	0
CP009208	1628042	1628764	-	723	AIK80235.1	-	VK055_1615	-	-	hypothetical protein	148.078	98.7904	107.132	121.754	244.67	161.311	455.815	307.108	187.585
CP009208	1628797	1628946	-	150	AIK80236.1	-	VK055_1616	-	-	hypothetical protein	3.73721	0.936744	2.02682	15.1063	0	0	0.115601	0	0
CP009208	1628953	1631499	-	2547	AIK80237.1	-	VK055_1617	-	-	phage tail-collar fiber family protein	493.101	312.44	293.961	564.845	1216.19	631.397	206.348	683.418	887.39
CP009208	1631509	1632147	-	639	AIK80238.1	-	VK055_1618	-	-	putative orf34	103.302	63.3383	70.7215	82.428	37.1812	30.5803	32.9463	80.0128	59.584
CP009208	1632140	1633324	-	1185	AIK80239.1	-	VK055_1619	-	-	baseplate J-like family protein	682.923	478.82	487.595	688.815	548.889	627.999	512.344	678.344	509.469
CP009208	1633321	1633650	-	330	AIK80240.1	-	VK055_1620	-	-	hypothetical protein	83.629	46.8372	47.0512	85.9583	141.956	5.60638	1.50281	136.934	203.078
CP009208	1633647	1635530	-	1884	AIK80241.1	-	VK055_1621	-	-	phage tail tape measure protein, TP901 family, core region	425.267	297.885	298.16	538.491	469.818	489.624	186.58	377.928	373.142
CP009208	1635530	1635685	-	156	AIK80242.1	-	VK055_1622	-	-	hypothetical protein	0	0	0	0.0820996	0	0	0	0	0.217196
CP009208	1635718	1636011	-	294	AIK80243.1	-	VK055_1623	-	-	hypothetical protein	0.423081	0.432343	0.506705	0	0	0	0.115601	0	0
CP009208	1636128	1636436	-	309	AIK80244.1	-	VK055_1624	-	-	hypothetical protein	110.847	67.3735	76.0058	149.421	26.586	151.202	2.77443	76.4093	234.137
CP009208	1636460	1636801	-	342	AIK80245.1	-	VK055_1625	-	-	D-alanyl-D-alanine carboxypeptidase family protein	76.2251	56.4208	54.2174	6.81426	106.05	1.01934	15.7217	123.549	6.66067
CP009208	1636798	1637088	-	291	AIK80246.1	-	VK055_1626	-	-	phage holin 2 family protein	65.7891	36.461	41.6946	130.949	27.3709	18.0084	39.3044	211.431	47.7107
CP009208	1637098	1637556	-	459	AIK80247.1	-	VK055_1627	-	-	hypothetical protein	152.662	100.015	97.2874	105.087	273.414	121.726	34.3335	122.52	55.5297
CP009208	1637553	1638650	-	1098	AIK80248.1	-	VK055_1628	-	-	hypothetical protein	164.931	124.155	122.623	186.448	269.098	268.681	1223.29	335.201	210.39
CP009208	1638658	1639374	-	717	AIK80249.1	-	VK055_1629	-	-	phage virion morphogenesis family protein	96.956	62.4016	66.4507	70.0309	218.967	114.676	23.1202	72.8793	63.4212
CP009208	1639374	1639814	-	441	AIK80250.1	-	VK055_1630	-	-	P2 phage tail completion R family protein	0	0	0	0	0	0	0	0	0
CP009208	1639874	1640326	-	453	AIK80251.1	-	VK055_1631	-	-	phage head completion family protein	56.7634	37.5418	33.8045	38.8331	0.490517	3.39781	16.8778	14.9289	37.6473
CP009208	1640423	1641124	-	702	AIK80252.1	-	VK055_1632	-	-	phage small terminase subunit	22.7053	11.9615	16.7937	6.81426	4.80707	2.80319	2.08082	40.8153	24.6879
CP009208	1641128	1642150	-	1023	AIK80253.1	-	VK055_1633	-	-	phage major capsid protein, P2 family	334.093	200.175	202.827	295.394	646.992	370.361	143.23	251.069	528.655
CP009208	1642214	1642945	-	732	AIK80254.1	-	VK055_1634	-	-	phage capsid scaffolding (GPO) serine peptidase family protein	228.111	130.063	142.674	104.677	395.259	113.487	136.64	174.513	313.052
CP009208	1643180	1644958	+	1779	AIK80255.1	-	VK055_1635	-	-	ATPase subunit of terminase family protein	375.343	232.168	215.494	252.292	147.45	366.368	159.992	293.65	729.778
CP009208	1644955	1646004	+	1050	AIK80256.1	-	VK055_1636	-	-	phage portal protein, PBSX family	384.792	260.991	241.192	255.822	228.777	654.332	56.2977	376.751	492.6
CP009208	1646187	1646324	+	138	AIK80257.1	-	VK055_1637	-	-	putative phage protein	0.141027	0	0	0	0	0	0	0	0.144797
CP009208	1646630	1648651	-	2022	AIK80258.1	-	VK055_1638	-	-	bacteriophage replication gene A family protein	455.729	297.524	281.004	764.347	562.82	868.819	193.979	981.774	620.673
CP009208	1648648	1649499	-	852	AIK80259.1	dam	VK055_1639	-	-	DNA adenine methylase family protein	285.862	185.691	194.14	334.556	666.319	385.736	50.5177	319.978	150.879
CP009208	1649490	1649708	-	219	AIK80260.1	-	VK055_1640	-	-	hypothetical protein	51.4043	38.1903	34.3112	14.6958	81.2297	35.3372	79.8803	205.695	76.1633
CP009208	1649790	1650191	-	402	AIK80261.1	-	VK055_1641	-	-	hypothetical protein	204.912	141.304	135.29	162.229	330.707	63.1992	44.5064	245.333	119.24
CP009208	1650191	1650619	-	429	AIK80262.1	-	VK055_1642	-	-	hypothetical protein	44.0709	25.4362	29.027	22.7416	79.0714	2.37846	32.0215	5.80975	66.0275
CP009208	1650813	1651217	-	405	AIK80263.1	-	VK055_1643	-	-	phage regulatory CII family protein	147.021	89.351	92.8718	185.052	198.561	51.2219	227.156	119.284	581.723
CP009208	1651349	1651474	-	126	AIK80264.1	-	VK055_1644	-	-	hypothetical protein	18.9681	9.79978	11.5094	1.39569	22.9562	48.6736	217.561	19.1207	40.326
CP009208	1651948	1652262	+	315	AIK80265.1	-	VK055_1645	-	-	putative repressor protein	0	0.0720572	0	0	0	0	0	0	0
CP009208	1652265	1653398	+	1134	AIK80266.1	-	VK055_1646	-	-	AAA ATPase domain protein	35.6798	18.951	18.8929	232.342	156.181	35.9318	3.58363	49.8609	41.2672
CP009208	1653404	1654000	+	597	AIK80267.1	-	VK055_1647	-	-	hypothetical protein	24.5387	13.2585	17.8071	0	0.0981035	20.5567	129.704	16.5468	0.651587
CP009208	1654073	1655128	+	1056	AIK80268.1	int	VK055_1648	-	-	integrase	171.7	117.237	128.052	255.822	103.107	464.055	279.986	777.477	365.54
CP009208	1655248	1655811	-	564	AIK80269.1	-	VK055_1649	-	-	bacterial regulatory, tetR family protein	44.0004	45.9725	44.5177	46.0579	1.76586	7.64506	104.85	67.1431	45.3939
CP009208	1655894	1657096	+	1203	AIK80270.1	-	VK055_1650	-	-	major Facilitator Superfamily protein	58.8082	65.8603	76.8744	39.9004	5.39569	3.90748	466.103	29.1958	133.213
CP009208	1657096	1657908	+	813	AIK80271.1	-	VK055_1651	-	-	HAD hydrolase, IIB family protein	37.6542	37.3256	41.5498	11.4939	28.2538	4.67198	59.3033	10.2222	13.4661
CP009208	1657946	1659178	-	1233	AIK80272.1	-	VK055_1652	-	-	sugar (and other) transporter family protein	207.38	222.585	220.923	120.768	324.33	177.535	189.239	185.912	196.924
CP009208	1659506	1660099	+	594	AIK80273.1	-	VK055_1653	-	-	PAP2 superfamily protein	225.361	265.387	256.682	268.137	40.0262	117.649	136.64	126.858	215.096
CP009208	1660201	1660959	+	759	AIK80274.1	-	VK055_1654	-	-	deoR-like helix-turn-helix domain protein	231.919	199.022	217.087	360.499	277.633	179.829	138.028	809.32	352.581
CP009208	1660998	1662200	-	1203	AIK80275.1	dacC2	VK055_1655	-	-	penicillin-binding protein 6	162.886	162.273	165.186	151.063	397.025	115.78	51.0957	50.5963	288.219
CP009208	1664052	1664174	+	123	AIK80276.1	-	VK055_1656	-	-	hypothetical protein	38.4298	16.429	20.3406	8.12786	122.335	9.08913	14.5657	231.581	5.86429
CP009208	1664514	1665140	+	627	AIK80277.1	-	VK055_1657	-	-	putative glutathione S-transferase	37.8657	28.1023	30.6918	1.23149	11.4781	16.5643	4.27724	47.0663	3.25794
CP009208	1665143	1666252	-	1110	AIK80278.1	yliI	VK055_1658	-	-	aldose sugar dehydrogenase	130.027	130.063	146.583	170.521	127.829	94.6289	78.3775	52.5084	200.761
CP009208	1666368	1666751	-	384	AIK80279.1	-	VK055_1659	-	-	biofilm formation family protein	51.2633	41.1447	44.59	72.9865	299.019	43.8317	8.20767	14.1934	22.2988
CP009208	1667130	1668371	+	1242	AIK80280.1	lacY2	VK055_1660	-	-	lacY lactose MFS transporter	295.31	255.587	261.894	201.883	524.854	321.602	207.851	510.229	327.169
CP009208	1668604	1669929	+	1326	AIK80281.1	rimO	VK055_1661	-	-	ribosomal protein S12 methylthiotransferase RimO	211.258	193.402	208.111	160.34	98.1035	142.368	41.154	234.743	208.218
CP009208	1670563	1671474	-	912	AIK80282.1	-	VK055_1662	-	-	N-terminal TM domain of oligopeptide transport permease C family protein	14.9489	14.9158	12.0161	36.4522	0	0.764506	1.04041	0	8.90503
CP009208	1671476	1672396	-	921	AIK80283.1	-	VK055_1663	-	-	binding-protein-dependent transport system innermembrane component family protein	258.361	268.99	252.846	267.563	240.648	455.391	392.812	219.006	247.893
CP009208	1672443	1673984	-	1542	AIK80284.1	-	VK055_1664	-	-	bacterial extracellular solute-binding, 5 Middlefamily protein	308.567	328.941	320.093	117.567	727.732	340.46	816.375	394.475	463.134
CP009208	1674017	1675876	-	1860	AIK80285.1	nikE2	VK055_1665	-	-	nickel import ATP-binding protein NikE	197.649	265.171	280.715	139.323	40.3205	77.1302	94.7929	105.532	162.897
CP009208	1675894	1676835	-	942	AIK80286.1	-	VK055_1666	-	-	iaaA	24.4682	46.549	46.9788	11.0834	5.5919	36.8662	4.85524	101.34	5.86429
CP009208	1677071	1678306	+	1236	AIK80287.1	-	VK055_1667	-	-	molybdopterin biosynthesis	43.6478	108.158	118.714	0.164199	4.70897	16.3095	7.28287	11.1047	2.89594
CP009208	1678306	1679061	+	756	AIK80288.1	moeB	VK055_1668	-	-	molybdopterin synthase sulfurylase MoeB	31.8016	63.9148	74.6304	17.1588	4.90517	43.0672	1.38721	9.70743	16.7241
CP009208	1679216	1680115	+	900	AIK80289.1	-	VK055_1669	-	-	glycyl-radical enzyme activating family protein	98.5073	111.4	115.963	91.3768	200.72	44.5113	0.924808	101.634	119.313
CP009208	1680120	1682552	+	2433	AIK80290.1	-	VK055_1670	-	-	glycyl radical enzyme, PFL2/glycerol dehydratasefamily protein	427.735	513.552	517.78	344.161	449.02	631.397	593.727	521.186	422.808
CP009208	1682729	1683544	+	816	AIK80291.1	-	VK055_1671	-	-	HAD hydrolase, IIB family protein	91.0329	84.0187	83.8959	31.6904	3.92414	50.7123	107.971	38.462	50.0274
CP009208	1683684	1684949	+	1266	AIK80292.1	-	VK055_1673	-	-	putative cytoplasmic protein	239.464	295.363	305.036	121.425	87.5083	47.9091	256.634	67.2902	242.897
CP009208	1684946	1686019	-	1074	AIK80293.1	-	VK055_1672	-	-	bacterial regulatory, lacI family protein	137.854	191.96	204.13	144.085	61.9033	134.638	207.273	54.3469	307.549
CP009208	1686319	1687620	+	1302	AIK80294.1	exuT	VK055_1674	-	-	exuT hexuronate MFS transporter	233.823	258.397	266.454	132.837	100.752	237.167	906.312	403.667	509.831
CP009208	1687636	1689999	+	2364	AIK80295.1	-	VK055_1675	-	-	glycosyl hydrolases 31 family protein	469.408	497.843	503.013	327.659	307.358	235.638	1402.36	308.579	590.049
CP009208	1690133	1691701	-	1569	AIK80296.1	ccmA3	VK055_1676	-	-	heme ABC exporter, ATP-binding protein CcmA	257.445	269.71	279.774	460.332	204.448	835.69	122.19	541.189	590.628
CP009208	1691904	1692689	+	786	AIK80297.1	-	VK055_1677	-	-	tyrosine phosphatase family protein	96.956	136.476	133.77	88.4212	13.1459	96.9224	663.897	37.7266	170.716
CP009208	1692989	1693804	+	816	AIK80298.1	-	VK055_1678	-	-	putative L,D-transpeptidase YbiS	80.7379	81.857	104.381	94.9892	58.6659	81.0377	50.7489	167.527	234.789
CP009208	1693949	1694665	-	717	AIK80299.1	-	VK055_1679	-	-	bacterial regulatory, gntR family protein	66.1416	52.9621	57.0405	40.7214	47.0897	12.5719	47.1652	78.4684	132.851
CP009208	1694734	1696059	-	1326	AIK80300.1	-	VK055_1680	-	-	glycosyl hydrolase 1 family protein	446.703	336.003	366.058	295.23	584.01	528.359	477.432	402.049	652.746
CP009208	1696280	1697392	-	1113	AIK80301.1	-	VK055_1681	-	-	citrate transporter family protein	67.5519	53.5385	60.7322	15.4347	9.61414	151.287	41.3852	100.016	68.1271
CP009208	1697389	1697862	-	474	AIK80302.1	-	VK055_1682	-	-	mntR transcriptional repressor	12.9745	10.016	15.5631	0.820996	0.490517	132.26	119.3	0.514788	1.88236
CP009208	1698048	1698173	+	126	AIK80303.1	-	VK055_1683	-	-	hypothetical protein	36.1734	24.7877	25.1181	28.1602	262.623	14.4407	1.04041	44.8601	23.7467
CP009208	1698442	1700022	+	1581	AIK80304.1	-	VK055_1684	-	-	sulfatase family protein	408.273	280.879	300.838	419.447	436.07	247.955	516.621	466.324	451.767
CP009208	1700113	1700514	-	402	AIK80305.1	ail	VK055_1685	-	-	attachment invasion locus protein	102.738	84.8834	86.4294	309.762	126.161	56.3186	149.935	159.952	129.883
CP009208	1700833	1700958	-	126	AIK80306.1	-	VK055_1686	-	-	hypothetical protein	33.5644	21.9054	17.4451	11.9044	0	235.383	15.4905	37.6531	15.6381
CP009208	1700977	1701864	+	888	AIK80307.1	-	VK055_1687	-	-	eamA-like transporter family protein	231.284	217.757	234.966	227.744	153.924	602.856	871.863	177.455	443.079
CP009208	1702102	1702605	+	504	AIK80308.1	dps	VK055_1688	-	-	stationary phase nucleoid protein that sequesters iron and protects DNA from damage	94.6996	88.6304	84.8369	57.0592	123.708	35.592	37.3391	85.3813	127.494
CP009208	1703014	1703760	+	747	AIK80309.1	glnH	VK055_1689	-	-	glnH	132.706	93.17	104.164	138.502	262.525	376.562	146.929	124.579	589.904
CP009208	1703886	1704545	+	660	AIK80310.1	-	VK055_1690	-	-	amino ABC transporter, permease, 3-TM region, His/Glu/Gln/Arg/opine family domain protein	58.8788	43.1623	45.7482	46.8789	77.7961	13.7611	41.0384	62.4364	21.9368
CP009208	1704542	1705264	+	723	AIK80311.1	glnQ	VK055_1691	-	-	glnQ	52.321	35.5963	31.6329	169.618	9.61414	118.753	12.1381	38.0943	119.385
CP009208	1705376	1707571	+	2196	AIK80312.1	-	VK055_1692	-	-	mechanosensitive ion channel family protein	219.72	208.173	203.695	400.153	267.43	345.982	126.352	270.631	84.9236
CP009208	1707574	1708488	-	915	AIK80313.1	rlmF	VK055_1693	-	-	23S rRNA m6A1618 methyltransferase	87.7188	130.712	122.333	125.366	47.2859	169.975	2.31202	56.8473	48.2899
CP009208	1708585	1709199	+	615	AIK80314.1	-	VK055_1694	-	-	flavin reductase like domain protein	59.7954	80.1997	87.1533	7.38896	19.3264	23.7846	5.54885	61.3333	45.1043
CP009208	1709309	1709599	+	291	AIK80315.1	-	VK055_1695	-	-	hypothetical protein	53.3082	85.3878	79.6251	19.2934	35.0229	16.989	39.6512	32.1375	35.4753
CP009208	1709620	1709886	+	267	AIK80316.1	-	VK055_1696	-	-	phage/conjugal plasmid C-4 type zinc finger, TraR family protein	7.05135	7.27778	7.89012	12.9717	13.6364	3.90748	18.265	0.588329	17.0137
CP009208	1710172	1710432	+	261	AIK80317.1	-	VK055_1697	-	-	hypothetical protein	79.4687	85.9643	82.231	51.8048	70.4383	50.2875	77.3371	57.7298	80.7968
CP009208	1710542	1711510	-	969	AIK80318.1	-	VK055_1698	-	-	glycosyl transferase family, helical bundle domain protein	97.6612	135.972	134.639	91.2126	65.435	176.261	12.2537	89.426	84.9236
CP009208	1711540	1713696	-	2157	AIK80319.1	-	VK055_1699	-	-	DEAD/DEAH box helicase family protein	156.822	166.38	181.183	941.518	348.267	255.175	159.876	420.729	243.404
CP009208	1713884	1715218	-	1335	AIK80320.1	-	VK055_1700	-	-	DEAD-box-containing ATP-dependent RNA helicase family member	88.1419	146.492	142.529	25.2046	23.9372	258.828	10.9821	93.5443	182.662
CP009208	1715433	1716425	-	993	AIK80321.1	-	VK055_1701	-	-	transketolase, pyrimidine binding domain protein	178.329	232.24	223.602	208.533	159.614	168.276	100.342	122.814	201.92
CP009208	1716425	1717270	-	846	AIK80322.1	-	VK055_1702	-	-	transketolase, thiamine diphosphate binding domain protein	166.905	191.024	179.518	55.9919	206.704	73.9872	191.435	163.703	238.626
CP009208	1717284	1718033	-	750	AIK80323.1	-	VK055_1703	-	-	short chain dehydrogenase family protein	60.7121	66.5088	73.0379	17.2409	13.3421	28.9663	1.73402	15.7378	10.2082
CP009208	1718084	1719415	-	1332	AIK80324.1	-	VK055_1704	-	-	sugar (and other) transporter family protein	207.803	209.182	210.862	167.483	452.551	367.728	273.975	337.48	250.861
CP009208	1719704	1719838	-	135	AIK80325.1	-	VK055_1705	-	-	hypothetical protein	19.1092	13.1865	13.8258	31.1157	4.02224	9.17408	3.23683	4.41247	62.118
CP009208	1719830	1720753	+	924	AIK80326.1	-	VK055_1706	-	-	bacterial regulatory helix-turn-helix, lysR family protein	156.046	121.921	119.22	98.0269	273.807	133.024	96.0645	294.385	299.513
CP009208	1720827	1721486	+	660	AIK80327.1	ybiH	VK055_1707	-	-	transcriptional repressor	81.3726	70.544	73.3998	19.2113	272.139	59.6315	167.044	67.952	61.394
CP009208	1721486	1722481	+	996	AIK80328.1	-	VK055_1708	-	-	efflux transporter, RND family, MFP subunit	7.89751	6.41309	6.00807	0	0.0981035	2.29352	0	0	11.5114
CP009208	1722474	1724213	+	1740	AIK80329.1	ccmA4	VK055_1709	-	-	heme ABC exporter, ATP-binding protein CcmA	150.194	138.062	138.765	205.824	135.971	80.528	481.132	77.2182	172.091
CP009208	1724203	1725336	+	1134	AIK80330.1	-	VK055_1710	-	-	ABC-2 type transporter family protein	300.105	216.1	231.13	930.106	423.807	461.337	766.088	343.437	415.93
CP009208	1725466	1726572	+	1107	AIK80331.1	-	VK055_1711	-	-	ABC-2 type transporter family protein	184.463	142.241	125.084	150.981	314.422	354.816	82.6548	193.046	193.449
CP009208	1726633	1726974	-	342	AIK80332.1	-	VK055_1712	-	-	inner membrane YbhQ family protein	41.1799	30.6243	27.8688	117.074	73.8719	6.71067	49.8241	5.51559	80.0728
CP009208	1727202	1727963	+	762	AIK80333.1	-	VK055_1713	-	-	endonuclease/Exonuclease/phosphatase family protein	111.2	71.841	92.0755	138.338	13.6364	58.3573	26.0102	58.7594	77.7561
CP009208	1727960	1729204	+	1245	AIK80334.1	ybhO	VK055_1714	-	-	cardiolipin synthase 2	219.72	175.459	189.87	229.058	159.418	118.753	107.162	134.507	307.911
CP009208	1729201	1730166	+	966	AIK80335.1	-	VK055_1715	-	-	hypothetical protein	346.997	288.589	282.597	57.8802	718.608	621.629	271.431	238.788	112.073
CP009208	1730688	1731332	-	645	AIK80336.1	-	VK055_1716	-	-	inhibitor of apoptosis-promoting Bax1 family protein	161.899	136.044	131.96	58.8654	72.8909	30.0706	13.4097	114.651	228.128
CP009208	1731438	1731890	-	453	AIK80337.1	-	VK055_1717	-	-	molybdopterin synthase large subunit	52.039	39.7756	39.5954	22.9879	2.35448	1.27418	0	152.377	35.5477
CP009208	1731892	1732140	-	249	AIK80338.1	moaD	VK055_1718	-	-	molybdopterin converting factor, subunit 1	0	0	0	0	0	0	0	0	0
CP009208	1732133	1732621	-	489	AIK80339.1	moaC	VK055_1719	-	-	molybdenum cofactor biosynthesis protein C	142.86	99.9434	87.8047	33.5787	28.45	105.587	155.715	185.03	62.48
CP009208	1732625	1733137	-	513	AIK80340.1	moaB	VK055_1720	-	-	molybdenum cofactor biosynthesis protein B	55.1415	36.3889	38.1476	37.0269	32.9628	121.217	0	16.6203	41.4844
CP009208	1733161	1734150	-	990	AIK80341.1	moaA	VK055_1721	-	-	molybdenum cofactor biosynthesis protein A	77.2828	51.5209	51.322	8.62046	21.9752	53.8552	15.0281	26.6219	25.1223
CP009208	1734485	1735390	+	906	AIK80342.1	-	VK055_1722	-	-	hypothetical protein	132.777	93.7464	103.802	41.7887	30.314	80.4431	291.083	157.452	152.544
CP009208	1735495	1737135	+	1641	AIK80343.1	-	VK055_1723	-	-	sulfatase family protein	534.563	351.207	356.503	625.681	799.053	994.623	744.008	234.743	427.514
CP009208	1737135	1737806	+	672	AIK80344.1	basR	VK055_1724	-	-	transcriptional regulatory protein BasR	131.649	90.9362	97.0702	120.358	103.892	112.382	336.746	304.534	114.028
CP009208	1737810	1738907	+	1098	AIK80345.1	-	VK055_1725	-	-	HAMP domain protein	146.245	115.075	127.111	107.797	81.9164	87.2387	31.3279	175.91	150.589
CP009208	1739156	1741177	-	2022	AIK80346.1	uvrB	VK055_1726	-	-	excinuclease ABC subunit B	299.118	267.404	289.98	672.313	177.763	563.696	134.444	742.324	219.223
CP009208	1741589	1741801	+	213	AIK80347.1	-	VK055_1727	-	-	putative dTDP-4-dehydrorhamnose reductase	5.64108	4.97195	4.92228	0	8.04448	0	0	25.8865	0
CP009208	1742552	1743274	-	723	AIK80348.1	bioD	VK055_1728	-	-	dethiobiotin synthase	87.5777	184.466	196.24	50.1628	23.3486	94.5439	89.244	32.9464	61.2492
CP009208	1743267	1744022	-	756	AIK80349.1	-	VK055_1729	-	-	putative methyltransferase, enzyme of biotin synthesis	22.0002	103.042	115.746	9.35935	13.8326	19.4524	56.0665	44.1982	18.9684
CP009208	1744006	1745163	-	1158	AIK80350.1	bioF	VK055_1730	-	-	8-amino-7-oxononanoate synthase	7.19238	49.2151	53.0593	2.95558	0.686724	7.30528	20.9238	0.441247	3.83713
CP009208	1745160	1746176	-	1017	AIK80351.1	bioB	VK055_1731	-	-	biotin synthase	74.2507	175.027	166.778	46.961	150.098	152.901	28.9003	88.9848	44.8147
CP009208	1746471	1747703	+	1233	AIK80352.1	bioA	VK055_1732	-	-	adenosylmethionine-8-amino-7-oxononanoate transaminase	29.5451	71.841	67.3194	1.39569	27.5671	1.61396	13.5253	7.42766	3.04074
CP009208	1747774	1748250	+	477	AIK80353.1	-	VK055_1733	-	-	phosphatidylethanolamine-binding family protein	1.62181	5.69252	4.12603	11.3297	0.196207	0.0849451	0.115601	0	5.93668
CP009208	1749032	1750414	-	1383	AIK80354.1	-	VK055_1734	-	-	amino acid permease family protein	173.675	321.447	320.527	233.245	77.4036	287.794	202.649	187.015	127.711
CP009208	1750513	1752039	-	1527	AIK80355.1	hutH	VK055_1735	-	-	histidine ammonia-lyase	77.4943	201.616	215.06	61	52.191	31.005	2.65882	85.4548	48.0003
CP009208	1752036	1753724	-	1689	AIK80356.1	hutU	VK055_1736	-	-	urocanate hydratase	59.7954	177.549	168.009	97.6164	53.3683	23.6148	48.09	130.756	110.118
CP009208	1753867	1754592	-	726	AIK80357.1	hutC	VK055_1737	-	-	histidine utilization repressor	11.1411	41.505	48.8608	3.69448	16.1871	19.4524	0	16.9145	1.08598
CP009208	1754654	1755610	-	957	AIK80358.1	hutG	VK055_1738	-	-	formimidoylglutamase	13.045	105.276	102.065	15.5989	24.9183	6.201	4.85524	7.5012	22.0092
CP009208	1755607	1756824	-	1218	AIK80359.1	hutI	VK055_1739	-	-	imidazolonepropionase	62.3339	96.5567	107.566	34.8102	80.8373	32.1093	43.3504	38.3149	60.0908
CP009208	1757081	1758358	+	1278	AIK80360.1	pemB	VK055_1740	-	-	pectinesterase B	362.651	373.328	397.836	505.077	159.712	758.9	167.853	852.71	423.966
CP009208	1758632	1761319	-	2688	AIK80361.1	-	VK055_1741	-	-	HAD ATPase, P-type, IC family protein	456.786	427.876	429.975	158.124	388.588	372.315	795.335	1285.79	521.125
CP009208	1761371	1761802	-	432	AIK80362.1	-	VK055_1742	-	-	universal stress protein UP12	130.52	96.2684	97.1426	76.681	116.351	158.083	161.148	120.828	186.137
CP009208	1762426	1763421	+	996	AIK80363.1	-	VK055_1743	-	-	efflux transporter, RND family, MFP subunit	173.886	175.82	201.958	354.67	73.6757	272.504	200.568	142.67	265.341
CP009208	1763422	1766487	+	3066	AIK80364.1	-	VK055_1744	-	-	acrB/AcrD/AcrF family protein	835.585	647.074	648.365	672.396	697.712	589.859	723.316	1062.89	716.167
CP009208	1766484	1767449	+	966	AIK80365.1	-	VK055_1745	-	-	acyltransferase family protein	484.287	306.748	317.27	452.533	1862.79	466.094	623.321	1392.58	418.536
CP009208	1767466	1767972	-	507	AIK80366.1	-	VK055_1746	-	-	hypothetical protein	185.521	115.868	117.049	146.301	234.86	34.9125	497.431	148.553	294.155
CP009208	1768306	1768452	+	147	AIK80367.1	-	VK055_1747	-	-	hypothetical protein	0.0705135	0	0	0.0820996	0	0	0	0	0
CP009208	1768708	1768920	+	213	AIK80368.1	-	VK055_1748	-	-	biofilm development YmgB/AriR family protein	0.0705135	0.288229	0	0.0820996	0	0.0849451	0	0	0.651587
CP009208	1769002	1769556	+	555	AIK80369.1	-	VK055_1749	-	-	bacterial regulatory, luxR family protein	81.0905	47.1254	50.8877	219.534	44.4409	18.8578	101.382	124.726	62.1904
CP009208	1769598	1770332	-	735	AIK80370.1	-	VK055_1750	-	-	putative transcriptional regulator predicted DNA-binding transcriptional regulator	0.775648	0.576458	0.289546	0	0	0	0.115601	0	0
CP009208	1770488	1771699	-	1212	AIK80371.1	ycgF2	VK055_1751	-	-	blue light-responsive regulator of YcgE	197.367	124.875	125.59	80.786	255.756	494.211	407.609	127.667	252.237
CP009208	1772004	1772273	+	270	AIK80372.1	-	VK055_1752	-	-	hypothetical protein	80.5969	47.4857	50.8877	247.694	58.3716	60.3111	20.6926	67.7314	166.444
CP009208	1772518	1772706	+	189	AIK80373.1	-	VK055_1753	-	-	hypothetical protein	19.9553	15.2761	21.2816	14.1211	26.6841	18.7729	0	5.51559	5.2127
CP009208	1772758	1773024	+	267	AIK80374.1	ymgB	VK055_1754	-	-	regulator of acid resistance, influenced by indole	31.8721	23.8509	23.8875	13.6285	26.4879	0	12.9473	33.5348	34.0997
CP009208	1773135	1774130	-	996	AIK80375.1	pgl	VK055_1755	-	-	6-phosphogluconolactonase	202.303	146.348	135.145	149.996	28.0576	217.205	52.7141	138.993	119.602
CP009208	1774359	1775177	+	819	AIK80376.1	modD	VK055_1757	-	-	pyridoxal phosphate (PLP) phosphatase	320.907	229.574	261.17	448.017	270.471	201.745	90.2844	537.071	462.337
CP009208	1775178	1776236	-	1059	AIK80377.1	modC	VK055_1756	-	-	molybdate ABC transporter, ATP-binding protein	92.5137	86.6128	84.6921	44.3338	31.1969	10.7031	55.2573	162.011	103.53
CP009208	1776239	1776928	-	690	AIK80378.1	modB	VK055_1758	-	-	molybdate ABC transporter, permease protein	125.514	119.183	116.47	75.6958	8.82931	15.1202	139.993	86.9256	65.4483
CP009208	1776928	1777701	-	774	AIK80379.1	modA	VK055_1759	-	-	molybdate ABC transporter, periplasmic molybdate-binding protein	238.829	202.913	217.811	62.8883	312.263	466.689	133.057	265.042	448.002
CP009208	1777844	1777993	-	150	AIK80380.1	-	VK055_1760	-	-	hypothetical protein	7.68597	8.21452	10.2789	0	1.27535	22.5105	0	0	0.723986
CP009208	1778146	1778934	+	789	AIK80381.1	-	VK055_1761	-	-	molybdenum-pterin binding domain protein	115.783	143.25	129.934	22.9058	100.752	130.816	42.6568	95.0152	259.911
CP009208	1779002	1780474	+	1473	AIK80382.1	-	VK055_1762	-	-	ABC transporter family protein	155.835	204.715	200.148	42.3634	39.2414	28.0319	228.659	349.1	61.032
CP009208	1780684	1781700	+	1017	AIK80383.1	galE	VK055_1763	-	-	UDP-glucose 4-epimerase	185.38	232.817	178.505	333.899	70.4383	68.9755	19.0742	205.842	102.154
CP009208	1781710	1782756	+	1047	AIK80384.1	galT	VK055_1764	-	-	galactose-1-phosphate uridylyltransferase	140.604	176.252	199.859	93.1009	249.575	37.121	14.9125	53.9057	197.721
CP009208	1782759	1783907	+	1149	AIK80385.1	galK	VK055_1765	-	-	galactokinase	75.661	134.387	141.66	26.6824	1.86397	10.6181	72.8287	47.2134	39.5296
CP009208	1783901	1784944	+	1044	AIK80386.1	galM	VK055_1766	-	-	galactose mutarotase	163.38	205.435	214.047	94.4966	215.141	124.02	85.0824	78.5419	266.644
CP009208	1785236	1785988	+	753	AIK80387.1	gpmA	VK055_1767	-	-	phosphoglyceromutase 1	22.9169	25.5083	23.236	1.39569	3.13931	2.20857	32.9463	1.32374	1.73757
CP009208	1786062	1787114	-	1053	AIK80388.1	-	VK055_1768	-	-	3-deoxy-7-phosphoheptulonate synthase	100.341	92.5935	110.968	121.918	32.7666	36.6963	81.8455	84.6459	305.522
CP009208	1787429	1787794	+	366	AIK80389.1	-	VK055_1769	-	-	ybgS-like family protein	31.449	28.1023	26.783	0	0.0981035	51.3069	25.6634	0	29.9006
CP009208	1787912	1788856	+	945	AIK80390.1	-	VK055_1771	-	-	cation diffusion facilitator transporter family protein	189.752	185.908	186.757	155.989	138.718	98.3665	104.157	209.298	126.408
CP009208	1788853	1789572	-	720	AIK80391.1	pnuC	VK055_1770	-	-	nicotinamide mononucleotide transporter PnuC family protein	135.033	109.815	112.633	475.357	145.193	225.359	84.62	170.395	269.395
CP009208	1789608	1790651	-	1044	AIK80392.1	nadA	VK055_1772	-	-	quinolinate synthetase complex, A subunit	45.9043	43.0902	48.6437	0	0.0981035	0	10.6353	37.1383	0
CP009208	1791125	1791200	-	76	-	-	VK055_1773	-	-	tRNA-Lys	0	0	0	0	0	0	0	0	0
CP009208	1791347	1791422	-	76	-	-	VK055_1774	-	-	tRNA-Lys	0	0	0	0	0	0	0	0	0
CP009208	1791569	1791644	-	76	-	-	VK055_1775	-	-	tRNA-Lys	0.282054	0	0	0	0	0	0	0.294165	0
CP009208	1791648	1791723	-	76	-	-	VK055_1776	-	-	tRNA-Val	6.06416	4.39549	3.47455	0	0	0	0	0	0
CP009208	1791873	1791948	-	76	-	-	VK055_1777	-	-	tRNA-Lys	0.0705135	0	0	0	0	0	0	0	0
CP009208	1791951	1792026	-	76	-	-	VK055_1778	-	-	tRNA-Val	0	0	0	0	0	0	0	0	0
CP009208	1792152	1792227	-	76	-	-	VK055_1779	-	-	tRNA-Lys	0	0	0	0	0	0	0	0	0
CP009208	1792389	1793183	-	795	AIK80393.1	ygbF	VK055_1780	-	-	tol-pal system protein YbgF	157.457	186.916	214.915	68.471	96.6319	126.483	107.393	59.3477	73.7742
CP009208	1793193	1793717	-	525	AIK80394.1	pal	VK055_1781	-	-	peptidoglycan-associated lipoprotein	55.0005	55.9164	39.4506	0	0	0	6.24246	4.48601	6.44347
CP009208	1793752	1795044	-	1293	AIK80395.1	tolB	VK055_1782	-	-	tol-Pal system beta propeller repeat protein TolB	400.799	414.617	307.353	0	0.0981035	0.254835	0	0	0
CP009208	1795174	1796499	-	1326	AIK80396.1	tolA	VK055_1783	-	-	protein TolA	232.624	227.413	149.912	0.0820996	0	0	0	0	0.144797
CP009208	1796599	1797027	-	429	AIK80397.1	tolR	VK055_1784	-	-	protein TolR	26.231	19.9598	12.3781	0	0	0	0	0.294165	0
CP009208	1797031	1797714	-	684	AIK80398.1	tolQ	VK055_1785	-	-	protein TolQ	104.924	110.752	67.3194	0	0	0.16989	0.346803	0	0
CP009208	1797793	1797987	+	195	AIK80399.1	-	VK055_1786	-	-	hypothetical protein	10.2245	6.77338	1.80966	0	0	0	0	0	0
CP009208	1798274	1798564	-	291	AIK80400.1	-	VK055_1787	-	-	cyd operon protein YbgE	22.2117	16.7173	16.866	79.3082	17.1681	4.50209	178.835	23.6067	126.842
CP009208	1798564	1798680	-	117	AIK80401.1	-	VK055_1788	-	-	cyd operon protein YbgT	27.7118	19.3834	19.9063	6.97846	72.989	6.03111	9.59489	53.3909	11.7286
CP009208	1798696	1799835	-	1140	AIK80402.1	cydB	VK055_1789	-	-	cytochrome d ubiquinol oxidase, subunit II	244.823	207.309	241.843	516.242	153.924	484.697	141.264	570.532	151.385
CP009208	1799851	1801419	-	1569	AIK80403.1	cydA	VK055_1790	-	-	cytochrome d ubiquinol oxidase subunit 1	372.805	290.751	324.146	726.089	440.975	168.956	230.509	494.344	296.907
CP009208	1801904	1802080	+	177	AIK80404.1	-	VK055_1791	-	-	hypothetical protein	17.6284	11.6012	13.2467	2.05249	102.714	22.3406	0	34.932	13.4661
CP009208	1802090	1802233	-	144	AIK80405.1	-	VK055_1792	-	-	hypothetical protein	0	0	0	0	0	0	0	0	0
CP009208	1802245	1803114	-	870	AIK80406.1	sucD	VK055_1793	-	-	succinyl-CoA synthetase, alpha subunit	68.7506	62.8339	70.432	184.888	37.8679	69.1453	42.31	32.7258	198.227
CP009208	1803114	1804280	-	1167	AIK80407.1	sucC	VK055_1794	-	-	succinyl-CoA synthetase, &beta subunit	17.1348	18.4466	21.354	14.1211	148.136	21.661	0	50.5228	0
CP009208	1804384	1805610	-	1227	AIK80408.1	sucB	VK055_1795	-	-	dihydrolipoyllysine-residue succinyltransferase,E2 component of oxoglutarate dehydrogenase(succinyl-transferring) complex	0.775648	1.08086	0.289546	0	0.686724	0	1.04041	0	0.0723986
CP009208	1805625	1808432	-	2808	AIK80409.1	sucA	VK055_1796	-	-	oxoglutarate dehydrogenase (succinyl-transferring), E1 component	1.5513	3.81903	1.52012	0	0.29431	0.0849451	0	0	0.50679
CP009208	1808814	1809530	-	717	AIK80410.1	sdhB	VK055_1797	-	-	succinate dehydrogenase iron-sulfur protein	4.65389	5.54841	7.60058	0	0	0	0	6.03037	1.95476
CP009208	1809546	1811312	-	1767	AIK80411.1	sdhA	VK055_1798	-	-	succinate dehydrogenase, flavoprotein subunit	151.392	115.147	140.719	56.3203	187.966	192.91	1064.45	579.357	169.34
CP009208	1811312	1811659	-	348	AIK80412.1	sdhD	VK055_1799	-	-	succinate dehydrogenase, hydrophobic membrane anchor protein	37.1606	27.5259	37.4238	45.8937	6.96535	64.7282	49.1304	424.7	105.268
CP009208	1811653	1811928	-	276	AIK80413.1	sdhC	VK055_1800	-	-	succinate dehydrogenase, cytochrome b556 subunit	8.3911	9.29538	6.15285	1.06729	15.3041	49.7779	2.54322	1.2502	0
CP009208	1812698	1813981	+	1284	AIK80414.1	gltA	VK055_1802	-	-	citrate (Si)-synthase	193.066	145.628	157.006	8.37416	2.7469	14.0159	0	1.98561	0.217196
CP009208	1813971	1814084	-	114	AIK80415.1	-	VK055_1801	-	-	hypothetical protein	7.26289	4.17932	3.69171	4.59758	0	0	0	0	16.8689
CP009208	1814072	1814863	-	792	AIK80416.1	-	VK055_1803	-	-	endonuclease VIII	124.315	119.111	119.22	70.934	110.268	254.75	10.4041	48.7578	129.087
CP009208	1814879	1815523	-	645	AIK80417.1	pcp2	VK055_1804	-	-	pyroglutamyl-peptidase I	62.616	60.7442	53.7831	19.7039	213.767	1159.67	51.3269	4.55955	95.9281
CP009208	1815533	1816528	-	996	AIK80418.1	-	VK055_1805	-	-	hypothetical protein	239.675	261.712	271.666	115.843	222.891	53.5154	282.182	172.086	449.523
CP009208	1816525	1817250	-	726	AIK80419.1	-	VK055_1806	-	-	hypothetical protein	75.661	94.3229	89.542	27.6676	49.8366	19.2825	30.1719	72.1439	34.6065
CP009208	1817332	1818075	-	744	AIK80420.1	-	VK055_1807	-	-	lamB/YcsF family protein	37.5132	66.725	65.003	4.84387	3.53173	14.1858	89.1284	5.0008	5.64709
CP009208	1818065	1818997	-	933	AIK80421.1	-	VK055_1808	-	-	hypothetical protein	94.065	157.949	162.652	47.6999	21.0922	31.1749	101.845	79.5715	56.9053
CP009208	1818991	1819647	-	657	AIK80422.1	-	VK055_1809	-	-	allophanate hydrolase subunit 1 family protein	56.9749	108.878	108.29	34.2355	12.0667	2.29352	45.3156	47.3605	41.9188
CP009208	1819662	1820405	-	744	AIK80423.1	ybgI	VK055_1810	-	-	conserved metal-binding protein	65.0839	134.171	141.154	55.4172	52.6816	43.6618	25.3166	48.4636	22.9504
CP009208	1820673	1822151	+	1479	AIK80424.1	dtpD	VK055_1812	-	-	dipeptide permease D	189.822	285.058	290.197	366	65.2388	349.294	75.7187	84.7929	134.01
CP009208	1822123	1823565	-	1443	AIK80425.1	-	VK055_1811	-	-	deoxyribodipyrimidine photolyase	42.5196	76.3807	80.1318	25.3688	41.3016	21.4911	7.86087	108.253	22.0092
CP009208	1823749	1823958	-	210	AIK80426.1	-	VK055_1813	-	-	hypothetical protein	9.66035	11.0968	13.0296	0	0.490517	7.39023	12.9473	106.708	6.29868
CP009208	1824354	1826033	+	1680	AIK80427.1	kdpA	VK055_1814	-	-	K+-transporting ATPase, A subunit	56.9044	93.4582	89.1801	89.7348	19.7188	11.8923	46.934	109.797	199.603
CP009208	1826054	1828102	+	2049	AIK80428.1	kdpB	VK055_1815	-	-	K+-transporting ATPase, B subunit	93.0778	168.542	180.025	33.9071	31.5893	43.1521	9.24808	277.03	50.679
CP009208	1828113	1828688	+	576	AIK80429.1	kdpC	VK055_1816	-	-	K+-transporting ATPase, C subunit	29.4041	125.235	125.084	38.1763	33.0609	13.931	12.0225	5.0008	61.9732
CP009208	1828689	1831376	+	2688	AIK80430.1	-	VK055_1817	-	-	kdpD, KdpD-Phis	76.084	206.804	195.805	83.249	113.702	35.2522	63.2338	161.643	210.752
CP009208	1831373	1832050	+	678	AIK80431.1	-	VK055_1819	-	-	transcriptional regulatory, C terminal family protein	27.4297	82.2173	81.1452	31.7725	32.4722	67.8712	6.24246	35.1527	53.213
CP009208	1832032	1832427	-	396	AIK80432.1	-	VK055_1818	-	-	putative arginine/ornithine antiporter	11.0001	19.2393	17.7347	0.164199	0	52.1563	0.115601	4.19185	4.19912
CP009208	1832524	1834164	-	1641	AIK80433.1	pgm	VK055_1820	-	-	phosphoglucomutase, alpha-D-glucose phosphate-specific	68.3276	80.56	85.416	87.0255	0	0	0	0.220623	4.41631
CP009208	1834197	1834745	-	549	AIK80434.1	seqA	VK055_1821	-	-	seqA, negative modulator of initiation of replication	5.28851	6.84544	4.99466	0.0820996	0	0	0	0.0735412	0.434392
CP009208	1834929	1835702	+	774	AIK80435.1	ybfF	VK055_1822	-	-	esterase ybfF	101.61	113.85	132.25	106.976	55.919	193.76	583.439	60.0096	361.993
CP009208	1835836	1836129	+	294	AIK80436.1	ybfE	VK055_1823	-	-	lexA-regulated protein	20.0963	11.313	14.9116	11.6581	1.37345	0	1.15601	40.5212	6.87787
CP009208	1836281	1836811	+	531	AIK80437.1	-	VK055_1824	-	-	flavodoxin	0.141027	0	0	0	0	0	0	0.294165	0
CP009208	1837103	1837555	+	453	AIK80438.1	fur	VK055_1825	-	-	fur	26.4426	23.923	21.7159	0	24.4278	12.2321	14.5657	8.31015	3.61993
CP009208	1837677	1838120	+	444	AIK80439.1	-	VK055_1826	-	-	sugar (and other) transporter family protein	93.5714	88.198	97.3597	601.297	54.055	11.3826	18.1494	97.6626	188.96
CP009208	1838172	1838504	-	333	AIK80440.1	-	VK055_1827	-	-	ybfN-like lipofamily protein	80.1738	63.9148	79.987	95.1534	23.9372	77.2151	27.9755	192.384	113.593
CP009208	1838552	1839955	-	1404	AIK80441.1	-	VK055_1828	-	-	outer membrane porin, OprD family protein	657.961	557.218	588.719	932.897	927.078	578.392	1177.51	702.465	1022.99
CP009208	1840029	1840337	+	309	AIK80442.1	-	VK055_1829	-	-	putative b12-dependent methionine synthase	22.7053	13.6188	16.0698	22.7416	35.0229	8.91924	3.12123	10.3693	37.1405
CP009208	1840391	1842058	-	1668	AIK80443.1	glnS	VK055_1830	-	-	glutamine--tRNA ligase	4.65389	3.60286	6.22523	0	0.196207	0	7.74527	1.83853	0.723986
CP009208	1842237	1844135	-	1899	AIK80444.1	nagE	VK055_1831	-	-	PTS system, N-acetylglucosamine-specific IIBC component	211.964	252.777	271.811	149.668	56.3114	176.856	295.129	194.958	259.477
CP009208	1844507	1845307	+	801	AIK80445.1	nagB	VK055_1832	-	-	glucosamine-6-phosphate deaminase	82.3597	76.6689	63.121	43.4307	35.8078	137.526	32.1371	87.0727	76.2357
CP009208	1845421	1846569	+	1149	AIK80446.1	nagA	VK055_1833	-	-	N-acetylglucosamine-6-phosphate deacetylase	202.726	183.602	151.07	56.7308	85.35	68.0411	98.9545	180.985	121.05
CP009208	1846578	1847798	+	1221	AIK80447.1	-	VK055_1834	-	-	transcriptional regulator, ROK family	137.149	101.312	118.931	348.841	122.826	66.7669	70.0542	82.3661	66.4619
CP009208	1847915	1848667	+	753	AIK80448.1	-	VK055_1835	-	-	HAD hydrolase, IA, variant 1 family protein	129.886	125.524	106.336	263.458	233.29	112.722	141.611	128.109	101.141
CP009208	1848946	1850610	+	1665	AIK80449.1	asnB	VK055_1836	-	-	asparagine synthase	529.063	461.815	485.061	549.903	730.871	813.095	945.848	919.632	597.433
CP009208	1850848	1850924	+	77	-	-	VK055_1837	-	-	tRNA-Met	0	0	0	0	0	0	0	0	0
CP009208	1850933	1851017	+	85	-	-	VK055_1838	-	-	tRNA-Leu	0	0	0	0	0	0	0	0	0
CP009208	1851041	1851115	+	75	-	-	VK055_1839	-	-	tRNA-Gln	0	0	0	0	0	0	0	0	0
CP009208	1851152	1851226	+	75	-	-	VK055_1840	-	-	tRNA-Gln	0	0	0	0	0	0	0	0	0
CP009208	1851250	1851326	+	77	-	-	VK055_1841	-	-	tRNA-Met	0.0705135	0.144114	0.0723864	0	0	0	0	0	0
CP009208	1851374	1851448	+	75	-	-	VK055_1842	-	-	tRNA-Gln	0	0	0	0	0	0	0	0	0
CP009208	1851524	1851598	+	75	-	-	VK055_1843	-	-	tRNA-Gln	0	0	0	0	0	0	0	0	0
CP009208	1851718	1852893	-	1176	AIK80450.1	-	VK055_1844	-	-	octaprenyl methyl methoxy benzoquinone hydroxylase	19.3207	30.1199	24.539	6.15747	39.4376	0	0	0	1.37557
CP009208	1853073	1854497	+	1425	AIK80451.1	miaB	VK055_1845	-	-	tRNA-i(6)A37 thiotransferase enzyme MiaB	314.843	318.277	306.846	78.6514	69.4573	138.376	65.3146	161.276	183.603
CP009208	1854651	1855697	+	1047	AIK80452.1	-	VK055_1846	-	-	hypothetical protein with nucleoside triphosphate hydrolase domain	2.32694	1.58526	0.506705	0	0	0.254835	0	0	0.0723986
CP009208	1855694	1856167	+	474	AIK80453.1	ybeY	VK055_1847	-	-	YbeY	0.282054	0.0720572	0.361932	0	0	0	0	0	0.0723986
CP009208	1856315	1857193	+	879	AIK80454.1	-	VK055_1848	-	-	transporter associated domain protein	68.0455	52.7459	42.5632	3.36608	287.541	13.2514	0	89.6467	288.798
CP009208	1857319	1858857	+	1539	AIK80455.1	lnt	VK055_1849	-	-	apolipoprotein N-acyltransferase	0.352567	0.360286	0.434319	0	0.196207	0	1.27161	0.367706	0.361993
CP009208	1859212	1860123	+	912	AIK80456.1	-	VK055_1850	-	-	bacterial extracellular solute-binding, 3 familyprotein	94.9111	78.11	83.9683	186.859	154.317	106.606	427.724	104.061	70.0818
CP009208	1860288	1861028	+	741	AIK80457.1	-	VK055_1851	-	-	amino ABC transporter, permease, 3-TM region, His/Glu/Gln/Arg/opine family domain protein	224.585	208.75	225.629	242.03	142.054	606.254	887.469	335.201	301.106
CP009208	1861028	1861702	+	675	AIK80458.1	-	VK055_1852	-	-	amino ABC transporter, permease, 3-TM region, His/Glu/Gln/Arg/opine family domain protein	134.61	128.19	133.263	201.554	57.5867	560.553	172.708	266.219	147.476
CP009208	1861702	1862427	+	726	AIK80459.1	-	VK055_1853	-	-	ABC transporter family protein	94.4176	88.8466	89.9039	45.319	94.3755	49.4381	209.932	138.037	8.61543
CP009208	1862675	1862794	-	120	AIK80460.1	-	VK055_1854	-	-	hypothetical protein	0	0	0	0	0	0	0	0	0
CP009208	1862809	1864479	+	1671	AIK80461.1	-	VK055_1855	-	-	hemolysin secretion/activation ShlB/FhaC/HecB family protein	552.332	426.291	449.52	847.35	858.503	728.999	505.523	1014.21	731.733
CP009208	1864545	1866338	+	1794	AIK80462.1	-	VK055_1856	-	-	filamentous hemagglutinin family N-terminal domain protein	484.569	421.247	421.723	663.2	601.178	2378.55	713.143	1009.65	717.687
CP009208	1866384	1866866	-	483	AIK80463.1	-	VK055_1857	-	-	hypothetical protein	58.3852	48.7107	51.1772	54.0215	136.854	24.8889	0	33.8289	107.657
CP009208	1867093	1869675	+	2583	AIK80464.1	leuS	VK055_1858	-	-	leucine--tRNA ligase	0.705135	1.58526	0.651478	0.0820996	0.0981035	0.16989	0.115601	0.294165	0.217196
CP009208	1869786	1870280	+	495	AIK80465.1	-	VK055_1859	-	-	rare lipoprotein LptE	0.141027	0	0	0	0	0	0	0	0
CP009208	1870280	1871311	+	1032	AIK80466.1	holA	VK055_1860	-	-	DNA polymerase III, delta subunit	0.282054	0.144114	0.361932	0	0	0	0	0	0
CP009208	1871313	1871954	+	642	AIK80467.1	nadD	VK055_1861	-	-	nicotinate (nicotinamide) nucleotide adenylyltransferase	0	0.0720572	0.506705	0	0	0	0.462404	0	0.144797
CP009208	1872027	1872656	+	630	AIK80468.1	cobC	VK055_1862	-	-	alpha-ribazole phosphatase	49.2184	101.529	103.368	6.56797	19.6207	33.1286	13.6409	47.2134	20.0544
CP009208	1872879	1873196	+	318	AIK80469.1	-	VK055_1863	-	-	oligomerization domain protein	0	0.144114	0	0	0.392414	0	0	0	0
CP009208	1873233	1873667	+	435	AIK80470.1	rlmH	VK055_1864	-	-	rRNA large subunit m3Psi methyltransferase RlmH	0.21154	0	0.144773	0	0.0981035	0	0	0	0
CP009208	1873695	1875596	+	1902	AIK80471.1	mrdA2	VK055_1865	-	-	penicillin-binding protein 2	1.0577	1.15292	0.796251	0.0820996	0	0.16989	0	0.514788	1.30317
CP009208	1875596	1876708	+	1113	AIK80472.1	mrdB	VK055_1866	-	-	rod shape-determining protein RodA	0.141027	0.504401	0.361932	0	0.0981035	0	0	0	0.289594
CP009208	1876720	1877868	+	1149	AIK80473.1	rlpA	VK055_1867	-	-	rare lipoA family protein	73.5456	84.9555	87.3704	37.6016	126.063	14.4407	209.932	40.5947	49.5206
CP009208	1878007	1879206	+	1200	AIK80474.1	dacC	VK055_1868	-	-	penicillin-binding protein 6	132.847	108.518	119.727	20.3607	7.16155	16.9041	0.809207	28.8281	15.5657
CP009208	1879319	1879582	+	264	AIK80475.1	-	VK055_1869	-	-	hypothetical protein	0.634621	0.144114	0.579091	0	0	0.339781	0	0	0.0723986
CP009208	1879687	1880331	+	645	AIK80476.1	lipB	VK055_1870	-	-	lipoyl(octanoyl) transferase	9.73086	6.05281	5.79091	0.0820996	0	0	0	0.147082	0.579189
CP009208	1880525	1881421	+	897	AIK80477.1	-	VK055_1871	-	-	bacterial regulatory helix-turn-helix, lysR family protein	269.926	193.474	216.073	571.906	433.715	501.176	79.6491	219.815	472.184
CP009208	1881602	1882567	+	966	AIK80478.1	lipA	VK055_1872	-	-	lipoyl synthase	2.18592	3.96315	2.31637	0	0.0981035	0	0	3.82414	0.0723986
CP009208	1882758	1882964	-	207	AIK80479.1	ybeC	VK055_1873	-	-	tatE	33.0003	18.6628	20.051	0.656797	27.7633	3.31286	44.622	26.4748	37.8645
CP009208	1883207	1883995	-	789	AIK80480.1	-	VK055_1874	-	-	carbon-nitrogen hydrolase family protein	204.137	134.531	181.256	192.031	212.983	81.8871	151.553	232.464	291.622
CP009208	1884085	1884468	+	384	AIK80481.1	-	VK055_1875	-	-	crcB-like family protein	64.3788	44.099	42.2737	45.1548	101.243	58.6971	0	29.8577	63.6384
CP009208	1884536	1884745	-	210	AIK80482.1	cspE	VK055_1876	-	-	transcription antiterminator and regulator of RNA stability	43.2248	33.0022	29.0993	83.1669	134.107	126.144	34.4491	128.403	27.7287
CP009208	1884940	1885458	-	519	AIK80483.1	-	VK055_1877	-	-	antimicrobial peptide resistance and lipid A acylation PagP family protein	156.328	110.896	106.119	75.2032	184.336	120.112	88.7816	119.431	351.35
CP009208	1885797	1887170	+	1374	AIK80484.1	dcuC	VK055_1878	-	-	dcuC dicarboxylate transporter	436.619	312.8	322.554	821.16	593.624	756.606	91.6716	1069.29	442.573
CP009208	1887263	1888060	+	798	AIK80485.1	-	VK055_1879	-	-	ribonuclease T2 family protein	183.335	147.285	148.971	118.962	43.4598	68.211	73.2911	114.209	66.1723
CP009208	1888239	1888649	+	411	AIK80486.1	rnk	VK055_1880	-	-	prokaryotic transcription elongation factor GreA/GreB	118.886	105.131	110.172	203.032	38.3585	110.684	16.4153	360.057	519.098
CP009208	1888836	1889264	+	429	AIK80487.1	-	VK055_1881	-	-	universal stress protein UP12	182.841	122.065	131.454	395.392	86.7235	607.613	136.294	162.232	190.843
CP009208	1889341	1890906	-	1566	AIK80488.1	ahpF	VK055_1882	-	-	alkyl hydroperoxide reductase, F subunit	306.311	242.112	250.674	279.385	182.276	189.343	455.699	298.504	272.436
CP009208	1891094	1891657	-	564	AIK80489.1	ahpC	VK055_1883	-	-	peroxiredoxin	43.0132	28.967	33.8768	35.2207	8.4369	54.7047	6.35806	78.3213	10.353
CP009208	1892069	1892818	+	750	AIK80490.1	-	VK055_1884	-	-	dsbGreduced	360.888	246.94	243.218	338.414	604.415	771.642	157.68	577.151	493.396
CP009208	1892999	1893931	+	933	AIK80491.1	-	VK055_1885	-	-	bacterial regulatory helix-turn-helix, lysR family protein	98.0137	76.5248	80.8556	84.3163	58.1754	255.345	49.5929	161.349	56.8329
CP009208	1894042	1895265	+	1224	AIK80492.1	-	VK055_1886	-	-	PP-loop family protein	467.998	403.16	435.477	634.137	465.403	300.366	2681.14	422.42	433.957
CP009208	1895250	1895876	+	627	AIK80493.1	-	VK055_1887	-	-	parB-like nuclease domain protein	109.86	109.599	98.156	60.6716	109.68	35.5071	120.109	73.247	36.1269
CP009208	1895877	1897037	-	1161	AIK80494.1	-	VK055_1888	-	-	methionine aminotransferase, PLP-dependent	289.246	308.477	320.672	351.632	130.87	489.964	77.7995	110.091	253.467
CP009208	1897164	1897853	+	690	AIK80495.1	mtnC	VK055_1889	-	-	2,3-diketo-5-methylthio-1-phosphopentane phosphatase	149.559	162.489	169.239	85.9583	87.9007	122.491	5.89565	77.2182	205.974
CP009208	1897850	1898392	+	543	AIK80496.1	mtnD	VK055_1890	-	-	acireductone dioxygenase	0	0.288229	0.0723864	0	0	0.0849451	0	0	0.0723986
CP009208	1898500	1900809	-	2310	AIK80497.1	dmsA3	VK055_1891	-	-	dimethyl sulfoxide reductase, chain A	138.488	326.131	344.921	24.8762	119.981	118.244	109.012	70.9672	74.7877
CP009208	1901218	1902198	+	981	AIK80498.1	-	VK055_1892	-	-	ABC sugar (Ribose) transporter, periplasmic substrate-binding subunit	24.0451	30.6243	34.2388	0	6.96535	10.4483	19.3054	15.7378	5.2127
CP009208	1902243	1903745	+	1503	AIK80499.1	-	VK055_1893	-	-	ABC transporter family protein	57.6095	249.102	249.588	7.79946	31.3931	34.8275	2.08082	12.2078	40.6156
CP009208	1903742	1904731	+	990	AIK80500.1	-	VK055_1894	-	-	branched-chain amino acid transport system / permease component family protein	18.8976	68.3823	67.3194	4.43338	10.6933	5.43649	18.843	8.89848	11.2942
CP009208	1904728	1905732	+	1005	AIK80501.1	-	VK055_1895	-	-	branched-chain amino acid transport system / permease component family protein	43.1543	106.212	117.483	17.0767	2.845	13.5912	4.85524	12.7962	14.6969
CP009208	1905744	1906685	+	942	AIK80502.1	-	VK055_1896	-	-	pfkB carbohydrate kinase family protein	64.1673	118.894	140.936	165.184	91.4324	71.269	103.579	36.55	33.8825
CP009208	1906728	1907756	-	1029	AIK80503.1	-	VK055_1897	-	-	S-adenosyl-L-homocysteine hydrolase, NAD bindingdomain protein	55.0005	165.083	165.475	9.68775	12.361	13.2514	37.4547	16.1791	24.6155
CP009208	1907753	1909249	-	1497	AIK80504.1	-	VK055_1898	-	-	carbohydrate kinase, FGGY family	42.8017	143.61	141.805	18.6366	83.0936	25.3986	37.1079	25.7394	27.8735
CP009208	1909262	1909870	-	609	AIK80505.1	mtnB	VK055_1899	-	-	methylthioribulose-1-phosphate dehydratase	79.6097	98.6463	95.2605	27.996	25.2126	15.9697	36.4143	220.035	39.5296
CP009208	1910322	1911584	+	1263	AIK80506.1	-	VK055_1900	-	-	permease for cytosine/purines, uracil, thiamine,allantoin family protein	163.168	261.568	278.833	57.716	152.551	150.183	96.8737	149.509	272.146
CP009208	1911581	1912816	+	1236	AIK80507.1	-	VK055_1901	-	-	bacterial regulatory, Fis family protein	184.393	298.389	261.749	119.373	492.283	106.691	245.074	95.8241	203.73
CP009208	1912813	1914051	+	1239	AIK80508.1	-	VK055_1902	-	-	amidohydrolase family protein	79.9623	121.993	133.987	71.4266	1.76586	48.3338	75.2563	57.4356	258.101
CP009208	1914164	1915147	+	984	AIK80509.1	-	VK055_1903	-	-	periplasmic binding and sugar binding domain of LacI family protein	102.033	171.856	162.508	249.254	49.9347	90.1268	43.2348	147.45	128.508
CP009208	1915269	1916078	+	810	AIK80510.1	-	VK055_1904	-	-	inositol monophosphatase family protein	24.4682	48.2063	47.2683	22.4953	6.27862	20.9815	8.20767	12.9432	24.6155
CP009208	1916189	1917547	+	1359	AIK80511.1	-	VK055_1905	-	-	major Facilitator Superfamily protein	214.079	356.827	353.246	145.234	125.376	176.516	117.913	90.4556	152.037
CP009208	1917576	1918841	+	1266	AIK80512.1	phyK	VK055_1906	-	-	3-phytase	59.8659	260.199	254.294	36.0417	16.1871	8.06979	10.4041	26.9896	66.1723
CP009208	1918901	1919929	-	1029	AIK80513.1	mtnA	VK055_1907	-	-	S-methyl-5-thioribose-1-phosphate isomerase	17.3463	127.902	123.274	14.2032	15.5985	9.68375	14.7969	17.8705	10.6426
CP009208	1920031	1921230	+	1200	AIK80514.1	mtnK	VK055_1908	-	-	5-methylthioribose kinase	109.014	226.043	201.596	25.0404	33.4533	32.7039	48.2056	85.3813	59.7288
CP009208	1921374	1921895	+	522	AIK80515.1	-	VK055_1909	-	-	transposase family protein	0	0	0	0	0	0	0	0	0
CP009208	1921952	1922737	+	786	AIK80516.1	-	VK055_1910	-	-	putative transposase	0	0	0	0	0	0	0	0	0
CP009208	1922893	1924098	-	1206	AIK80517.1	-	VK055_1911	-	-	LVIVD repeat family protein	278.81	349.333	330.082	104.595	157.064	452.673	58.6097	182.529	341.432
CP009208	1924236	1925300	-	1065	AIK80518.1	-	VK055_1912	-	-	periplasmic binding and sugar binding domain of LacI family protein	52.8851	56.709	62.5419	156.974	18.2472	10.0235	848.627	41.183	28.2355
CP009208	1925321	1926319	-	999	AIK80519.1	-	VK055_1913	-	-	branched-chain amino acid transport system / permease component family protein	75.3084	153.986	160.046	64.7766	3.62983	106.861	51.9049	17.2086	48.9414
CP009208	1926316	1927818	-	1503	AIK80520.1	-	VK055_1914	-	-	ABC transporter family protein	68.8212	199.887	197.325	50.1628	37.4755	98.1966	16.9934	21.1063	66.1723
CP009208	1927982	1929070	+	1089	AIK80521.1	-	VK055_1915	-	-	iron-containing alcohol dehydrogenase family protein	17.8399	97.3493	100.979	13.3822	7.55397	5.01176	5.89565	7.42766	10.1358
CP009208	1929128	1929871	+	744	AIK80522.1	-	VK055_1916	-	-	short chain dehydrogenase family protein	68.6096	108.446	98.2284	65.8439	72.8909	69.4851	18.843	29.8577	73.0502
CP009208	1930055	1930357	+	303	AIK80523.1	-	VK055_1917	-	-	plasmid stabilization system family protein	121.777	110.968	129.137	127.172	358.176	262.565	232.011	25.004	158.046
CP009208	1930332	1930736	+	405	AIK80524.1	-	VK055_1919	-	-	helix-turn-helix family protein	43.7889	47.2695	44.5177	22.9879	41.694	65.3228	65.6614	78.3213	22.9504
CP009208	1930733	1930930	-	198	AIK80525.1	-	VK055_1918	-	-	hypothetical protein	47.5261	58.0781	56.8957	11.2476	74.6567	29.7308	329.347	44.1247	41.2672
CP009208	1931035	1933140	-	2106	AIK80526.1	-	VK055_1920	-	-	carbon starvation CstA family protein	363.426	403.881	404.857	235.297	261.936	301.47	84.7356	192.163	295.024
CP009208	1933496	1933909	-	414	AIK80527.1	ybdB2	VK055_1921	-	-	proofreading thioesterase in enterobactin biosynthesis	26.7951	58.2222	57.0405	35.1386	12.361	7.64506	0	4.19185	22.4436
CP009208	1933910	1934665	-	756	AIK80528.1	entA	VK055_1922	-	-	entA	30.2503	67.0132	65.8717	0	30.9026	29.6459	0	11.546	20.8508
CP009208	1934665	1935516	-	852	AIK80529.1	entB	VK055_1923	-	-	isochorismatase	110.142	162.849	154.4	162.393	64.2578	121.557	41.9632	38.3885	43.4392
CP009208	1935530	1937137	-	1608	AIK80530.1	entE	VK055_1924	-	-	(2,3-dihydroxybenzoyl)adenylate synthase	138.065	233.105	234.532	113.872	51.0138	77.47	9.82609	73.0264	114.607
CP009208	1937147	1938322	-	1176	AIK80531.1	entC	VK055_1925	-	-	ENTC isochorismate synthase 1	70.1609	127.757	130.947	97.4522	54.055	15.545	131.092	97.9568	114.245
CP009208	1938511	1939470	+	960	AIK80532.1	fepB	VK055_1926	-	-	periplasmic binding family protein	23.9746	72.7778	68.5499	12.7254	22.8581	69.9948	9.59489	17.5028	3.04074
CP009208	1939849	1941090	-	1242	AIK80533.1	entS	VK055_1927	-	-	entS MFS transporter	17.2053	132.729	130.658	12.7254	4.12035	9.5988	15.9529	8.53077	13.5385
CP009208	1941203	1942210	+	1008	AIK80534.1	fepD	VK055_1928	-	-	fecCD transport family protein	9.30778	58.8707	51.4668	0	0.784828	11.9773	0	12.5755	7.23986
CP009208	1942207	1943199	+	993	AIK80535.1	fepG	VK055_1929	-	-	fecCD transport family protein	4.1603	18.0864	19.9063	0	0.29431	0.424726	15.1437	2.42686	2.75115
CP009208	1943217	1943990	+	774	AIK80536.1	fepC	VK055_1930	-	-	ferric vibriobactin ABC transporter, ATP-bindingprotein	18.7566	40.0638	42.708	22.8237	13.6364	20.3868	0.924808	4.92726	4.12672
CP009208	1944055	1947936	-	3882	AIK80537.1	entF	VK055_1931	-	-	amino acid adenylation domain protein	31.8721	145.556	136.883	9.93405	27.8614	7.8999	22.4266	21.1799	5.3575
CP009208	1947947	1948150	-	204	AIK80538.1	-	VK055_1932	-	-	mbtH-like family protein	8.25008	40.28	41.6946	0	0	5.86122	2.31202	3.67706	7.81905
CP009208	1948178	1949386	-	1209	AIK80539.1	fes	VK055_1933	-	-	enterochelin esterase	45.7633	138.278	142.818	12.1507	22.76	4.92682	16.531	11.3253	26.4979
CP009208	1949646	1951874	+	2229	AIK80540.1	fepA	VK055_1934	-	-	tonB-dependent siderophore receptor family protein	297.426	599.444	575.327	150.735	245.161	96.1579	166.003	247.025	214.083
CP009208	1951941	1952600	+	660	AIK80541.1	entD	VK055_1935	-	-	4'-phosphopantetheinyl transferase superfamily protein	27.7823	66.4368	62.1076	16.4199	42.5769	3.31286	0	55.8177	19.7648
CP009208	1952718	1953659	+	942	AIK80542.1	-	VK055_1936	-	-	periplasmic binding and sugar binding domain of LacI family protein	74.2507	71.1205	65.3649	138.666	8.82931	19.5374	41.732	3.60352	76.9597
CP009208	1953667	1954278	+	612	AIK80543.1	-	VK055_1937	-	-	hypothetical protein	121.354	111.04	109.159	75.86	141.661	68.3808	102.538	72.8793	64.1452
CP009208	1954329	1955804	+	1476	AIK80544.1	ccmA5	VK055_1938	-	-	heme ABC exporter, ATP-binding protein CcmA	182.63	138.062	141.443	90.3095	80.1505	105.927	420.672	194.443	145.883
CP009208	1955806	1956894	+	1089	AIK80545.1	-	VK055_1939	-	-	branched-chain amino acid transport system / permease component family protein	580.326	441.783	432.871	507.95	527.895	587.651	203.458	767.623	392.835
CP009208	1957050	1958012	+	963	AIK80546.1	-	VK055_1941	-	-	hypothetical protein	932.541	648.659	616.805	705.974	791.106	515.022	203.573	729.234	1416.12
CP009208	1958009	1958959	-	951	AIK80547.1	-	VK055_1940	-	-	transcriptional regulator, putative	378.023	302.28	296.06	84.9731	185.317	156.299	249.583	202.091	174.191
CP009208	1959271	1960101	+	831	AIK80548.1	-	VK055_1942	-	-	thiamine pyrophosphate enzyme, C-terminal TPP binding domain protein	271.759	189.943	195.733	830.109	419.883	470.426	159.992	455.808	165.286
CP009208	1960094	1961044	+	951	AIK80549.1	-	VK055_1943	-	-	transketolase, pyrimidine binding domain protein	134.399	125.596	113.357	104.266	15.6966	2.20857	112.827	24.6363	179.838
CP009208	1961106	1962497	+	1392	AIK80550.1	-	VK055_1944	-	-	L-fucose isomerase, C-terminal domain protein	447.549	367.78	366.782	449.413	479.53	1288.79	140.686	226.507	510.12
CP009208	1962512	1964011	+	1500	AIK80551.1	glpK	VK055_1945	-	-	glycerol kinase	424.985	461.166	420.493	895.378	275.573	864.657	471.306	239.818	288.726
CP009208	1964070	1964675	-	606	AIK80552.1	-	VK055_1946	-	-	hypothetical protein	73.8276	88.5583	97.1426	13.1359	32.1779	45.0209	30.8655	8.60431	28.4526
CP009208	1964930	1965823	+	894	AIK80553.1	-	VK055_1948	-	-	bacterial regulatory helix-turn-helix, lysR family protein	32.7888	50.2239	48.0646	9.35935	5.19948	8.32462	0	12.6491	65.8103
CP009208	1965820	1967076	-	1257	AIK80554.1	-	VK055_1947	-	-	mechanosensitive ion channel family protein	319.779	329.95	331.096	121.589	364.847	412.069	163.229	135.757	239.422
CP009208	1967301	1967747	+	447	AIK80555.1	ykfE	VK055_1949	-	-	ykfE inhibitor of vertebrate C-type lysozyme	83.9816	95.4758	95.2605	63.3809	7.65207	40.8586	22.7734	103.325	37.6473
CP009208	1967793	1969826	-	2034	AIK80556.1	-	VK055_1950	-	-	transporter, betaine/carnitine/choline transporter family protein	367.516	545.257	522.992	154.758	256.639	526.745	3073.37	295.415	235.73
CP009208	1969955	1970542	+	588	AIK80557.1	betI	VK055_1951	-	-	transcriptional repressor BetI	19.3912	33.8669	33.0082	0	0.0981035	3.73759	0.809207	24.8569	0.723986
CP009208	1970565	1972028	+	1464	AIK80558.1	betB	VK055_1952	-	-	betaine aldehyde dehydrogenase	67.0583	139.863	132.25	115.678	48.6593	54.5348	87.2788	52.5819	40.2536
CP009208	1972042	1973706	+	1665	AIK80559.1	betA	VK055_1953	-	-	choline dehydrogenase	357.997	743.991	727.411	147.533	419.687	214.741	235.479	181.279	136.399
CP009208	1973827	1974522	-	696	AIK80560.1	-	VK055_1954	-	-	acetyltransferase family protein	41.1094	89.351	82.8101	60.6716	78.1885	4.07737	40.576	73.0264	39.964
CP009208	1974728	1976296	+	1569	AIK80561.1	-	VK055_1955	-	-	bacterial extracellular solute-binding, 5 Middlefamily protein	89.8342	126.749	123.274	73.5612	159.909	87.0688	161.379	119.946	68.2719
CP009208	1976386	1977438	+	1053	AIK80562.1	-	VK055_1956	-	-	binding-protein-dependent transport system innermembrane component family protein	103.373	209.614	194.14	220.355	17.9529	65.2379	255.825	48.243	23.1675
CP009208	1977438	1978271	+	834	AIK80563.1	-	VK055_1957	-	-	N-terminal TM domain of oligopeptide transport permease C family protein	16.2181	141.088	129.716	5.33647	15.0098	4.41715	1.61841	0.735412	2.24436
CP009208	1978264	1979100	+	837	AIK80564.1	-	VK055_1958	-	-	ABC transporter family protein	27.0772	104.915	108.001	13.7106	17.9529	19.1976	0.231202	6.03037	22.154
CP009208	1979087	1979791	+	705	AIK80565.1	-	VK055_1959	-	-	ABC transporter family protein	31.3785	112.409	119.003	39.4899	10.1047	0.339781	13.0629	14.9289	4.41631
CP009208	1980417	1981754	-	1338	AIK80566.1	-	VK055_1960	-	-	aminotransferase class-III family protein	206.393	303.505	321.251	122.328	173.839	100.83	80.6895	136.713	120.616
CP009208	1981953	1982699	+	747	AIK80567.1	sdh	VK055_1961	-	-	serine 3-dehydrogenase	185.803	252.416	255.235	24.8762	248.104	87.4086	300.447	257.762	49.5206
CP009208	1982753	1983514	-	762	AIK80568.1	-	VK055_1962	-	-	ABC transporter family protein	54.5069	53.0341	54.4346	89.7348	25.2126	42.6425	1.27161	18.6795	41.7016
CP009208	1983507	1984172	-	666	AIK80569.1	-	VK055_1963	-	-	amino ABC transporter, permease, 3-TM region, His/Glu/Gln/Arg/opine family domain protein	60.289	53.1782	47.4131	129.553	21.9752	9.25902	91.4404	9.85451	118.155
CP009208	1984187	1984828	-	642	AIK80570.1	-	VK055_1964	-	-	amino ABC transporter, permease, 3-TM region, His/Glu/Gln/Arg/opine family domain protein	273.028	329.013	288.894	155.086	110.661	133.194	26.1258	1861.03	156.526
CP009208	1984876	1985727	-	852	AIK80571.1	-	VK055_1965	-	-	bacterial extracellular solute-binding, 3 familyprotein	286.919	285.13	254.873	106.073	204.153	290.427	177.216	437.202	140.019
CP009208	1985969	1987432	+	1464	AIK80572.1	-	VK055_1967	-	-	bacterial regulatory, gntR family protein	244.259	439.477	424.112	118.716	23.8391	152.901	292.933	109.429	118.155
CP009208	1987429	1988763	-	1335	AIK80573.1	-	VK055_1966	-	-	bacterial regulatory, gntR family protein	136.162	337.588	323.061	221.751	43.4598	43.4919	87.6256	118.107	72.6158
CP009208	1988888	1989796	+	909	AIK80574.1	-	VK055_1968	-	-	eamA-like transporter family protein	8.53213	24.1392	25.9143	0	18.4435	1.35912	0	1.39728	2.89594
CP009208	1989900	1991168	-	1269	AIK80575.1	-	VK055_1969	-	-	amidase, hydantoinase/carbamoylase family protein	147.444	440.342	432.437	47.3715	128.908	83.0764	63.8118	104.355	49.7378
CP009208	1991266	1992276	-	1011	AIK80576.1	-	VK055_1970	-	-	oligopeptide/dipeptide ABC transporter, ATP-binding, C-terminal domain protein	21.9297	159.751	143.253	26.8466	15.8928	20.0471	0	23.0919	12.9593
CP009208	1992266	1993303	-	1038	AIK80577.1	-	VK055_1971	-	-	oligopeptide/dipeptide ABC transporter, ATP-binding, C-terminal domain protein	135.245	359.349	367.795	115.76	49.0517	79.9334	48.2056	36.2558	103.24
CP009208	1993307	1994200	-	894	AIK80578.1	-	VK055_1972	-	-	binding-protein-dependent transport system innermembrane component family protein	74.8853	148.15	148.103	18.7187	45.3238	152.816	19.8834	22.9448	41.774
CP009208	1994203	1995156	-	954	AIK80579.1	-	VK055_1973	-	-	binding-protein-dependent transport system innermembrane component family protein	75.661	103.546	104.96	106.894	46.6973	85.0301	54.4481	60.0831	8.03624
CP009208	1995175	1996842	-	1668	AIK80580.1	-	VK055_1974	-	-	bacterial extracellular solute-binding, 5 Middlefamily protein	196.662	261.424	230.768	83.8237	112.23	46.1252	103.579	135.242	97.2313
CP009208	1996920	1997066	-	147	AIK80581.1	-	VK055_1975	-	-	hypothetical protein	17.9809	15.9246	19.8339	64.7766	12.2629	10.1085	11.5601	11.693	18.2444
CP009208	1997169	1998284	+	1116	AIK80582.1	ybdK	VK055_1976	-	-	&gamma-glutamyl:cysteine ligase YbdK	38.1478	56.9252	59.4293	3.53028	61.9033	9.17408	16.9934	36.9177	3.25794
CP009208	1998332	1999051	+	720	AIK80583.1	-	VK055_1977	-	-	hypothetical protein	131.719	183.242	173.365	79.3903	281.165	82.7366	186.233	118.622	79.5661
CP009208	1999406	2002498	-	3093	AIK80584.1	bepE	VK055_1978	-	-	efflux pump membrane transporter BepE	252.861	642.39	599.432	37.1911	129.006	108.56	436.741	227.389	237.25
CP009208	2002512	2003591	-	1080	AIK80585.1	-	VK055_1979	-	-	efflux transporter, RND family, MFP subunit	65.6481	249.606	269.857	14.9421	42.9693	11.6375	75.9499	19.4884	43.8735
CP009208	2003644	2006283	-	2640	AIK80586.1	-	VK055_1980	-	-	HAD ATPase, P-type, IC family protein	358.279	519.533	478.04	233.245	328.647	200.471	265.536	180.544	434.681
CP009208	2006360	2006494	+	135	AIK80587.1	-	VK055_1981	-	-	putative aldo/keto reductase	2.75003	2.08966	2.17159	0	0	0	0	1.83853	9.70141
CP009208	2006870	2007118	+	249	AIK80588.1	-	VK055_1982	-	-	hypothetical protein	84.6162	61.0325	59.574	52.9542	90.3533	115.695	162.419	67.0695	212.417
CP009208	2007136	2007477	-	342	AIK80589.1	ramA	VK055_1983	-	-	bacterial regulatory helix-turn-helix, AraC family protein	290.233	255.875	260.157	481.268	263.408	186.2	671.527	314.094	156.019
CP009208	2007508	2008608	-	1101	AIK80590.1	romA	VK055_1984	-	-	metallo-beta-lactamase superfamily protein	107.463	99.2228	93.5957	129.964	91.1381	78.8291	60.8062	125.02	119.458
CP009208	2008803	2009387	+	585	AIK80591.1	ramR	VK055_1985	-	-	bacterial regulatory, tetR family protein	59.8659	46.7651	45.8206	0	13.5383	0	1.96522	156.422	1.08598
CP009208	2009384	2009752	+	369	AIK80592.1	-	VK055_1986	-	-	hypothetical protein	120.931	108.59	101.992	44.0054	41.4978	119.518	65.199	112.003	42.86
CP009208	2009872	2010525	+	654	AIK80593.1	nfnB	VK055_1987	-	-	oxygen-insensitive NAD(P)H nitroreductase	72.2058	53.3944	59.3569	84.4805	171.387	29.9856	14.5657	42.6539	50.3894
CP009208	2010711	2011232	+	522	AIK80594.1	-	VK055_1988	-	-	transposase family protein	0	0	0	0	0	0	0	0	0
CP009208	2011289	2012074	+	786	AIK80595.1	-	VK055_1989	-	-	putative transposase	0	0	0	0	0	0	0	0	0
CP009208	2012093	2012221	+	129	AIK80596.1	-	VK055_1990	-	-	hypothetical protein	0.141027	0.0720572	0	0	0	0	0	0	0
CP009208	2012238	2012525	-	288	AIK80597.1	-	VK055_1991	-	-	helix-turn-helix family protein	190.175	180.359	187.698	68.6352	58.4697	118.244	87.9724	161.055	92.815
CP009208	2012518	2012814	-	297	AIK80598.1	-	VK055_1992	-	-	hypothetical protein	16.2181	14.5556	18.3138	71.0982	0	2.46341	0	0	28.1631
CP009208	2013020	2014063	-	1044	AIK80599.1	-	VK055_1993	-	-	hypothetical protein	40.8273	46.8372	49.3675	0.0820996	10.1047	2.54835	49.0148	38.462	50.3894
CP009208	2014733	2015599	-	867	AIK80600.1	-	VK055_1994	-	-	helix-turn-helix domain protein	42.1671	84.8113	90.9897	12.1507	2.25638	14.5256	11.0977	33.5348	5.93668
CP009208	2015708	2017135	+	1428	AIK80601.1	-	VK055_1995	-	-	sugar (and other) transporter family protein	179.034	395.954	384.444	50.8196	53.3683	52.4112	59.0721	37.1383	55.6021
CP009208	2017206	2018450	+	1245	AIK80602.1	-	VK055_1996	-	-	mechanosensitive ion channel family protein	444.094	543.383	499.177	368.463	520.831	220.433	276.865	545.749	451.405
CP009208	2018454	2019434	-	981	AIK80603.1	-	VK055_1997	-	-	alanine racemase	51.1928	71.2646	67.7537	22.4132	14.9117	18.603	26.7038	34.4173	67.8375
CP009208	2019536	2020099	+	564	AIK80604.1	-	VK055_1998	-	-	hypothetical protein	57.3275	79.8394	80.4213	36.9448	7.45586	40.3489	27.6287	5.95683	67.1859
CP009208	2020119	2021270	-	1152	AIK80605.1	-	VK055_1999	-	-	oxidoreductase, NAD-binding Rossmann fold family protein	92.0201	188.646	215.132	101.475	31.5893	38.2253	464.601	174.219	160.725
[truncated: 3,192 more rows]

## Sheet: Table S3. Down in both sedative
Locus_Tag	Gene	Description	Input Counts	log2FC_Propofol	Adj_p_Propofol	log2FC_KX	Adj_p_KX
VK055_3205	ilvD	dihydroxy-acid dehydratase	678.6	-3.69	0	-1.87	0.00276
VK055_3015	-	periplasmic binding and sugar binding domain of LacI family protein	670.1	-1.96	0.03498	-2.99	0
VK055_3395	uhpC	uhpC	664.5	-2.29	0	-1.75	0
VK055_3229	argC	N-acetyl-gamma-glutamyl-phosphate reductase	560.8	-2.51	0	-2.03	0
VK055_2494	leuB	3-isopropylmalate dehydrogenase	545.9	-6.72	0	-7.02	0
VK055_3208	ilvB3	acetolactate synthase%2C large subunit%2C biosynthetic type	538.4	-2.09	0.00744	-2.67	0
VK055_3607	prlC	oligopeptidase A	531.7	-1.94	0	-2.16	0
VK055_3230	argE	acetylornithine deacetylase	513.9	-1.38	0.02722	-1.79	0.00716
VK055_3243	metB	O-succinylhomoserine (thiol)-lyase	500.8	-6.42	0	-7.43	0
VK055_2571	thrB	homoserine kinase	484.1	-2.82	0.00744	-2.58	0.00891
VK055_3204	-	bacterial regulatory helix-turn-helix%2C lysR family protein	459.3	-2.94	0.00541	-2.21	0.01196
VK055_3627	arnT	4-amino-4-deoxy-L-arabinose (L-Ara4N) transferase	450	-1.42	0.01985	-1.51	0.02302
VK055_3618	nikC	nickel ABC transporter%2C permease subunit NikC	440	-2.45	0.02493	-2.82	0.00716
VK055_3202	ilvC	ketol-acid reductoisomerase	439.6	-7.25	0	-7.8	0
VK055_3206	ilvE	branched-chain amino acid aminotransferase	405.3	-8.06	0	-8.3	0
VK055_3853	-	glutamate synthase (NADPH) large chain glutamatesynthase%2C large subunit	400.6	-6.43	0	-7.4	0
VK055_4302	-	GHMP kinase N terminal domain protein	364.3	-2.21	0.02345	-2.31	0.0206
VK055_3875	mlaC	mlaC	354.1	-5.03	0	-4.29	0
VK055_4388	-	relA/SpoT family protein	349.7	-1.96	0	-3.08	0
VK055_3181	-	wzyE family protein	345.9	-2.23	0	-3.47	0
VK055_3227	argH	argininosuccinate lyase	340.3	-2.59	0.02493	-3.3	0.00891
VK055_3852	gltD	glutamate synthase (NADPH) small chain glutamatesynthase%2C small subunit	317.8	-7.37	0	-7.32	0
VK055_3297	ntrC	nitrogen regulation protein NR	311.1	-2.38	0.01314	-2.43	0.03033
VK055_2977	-	HAMP domain protein	302.9	-2.28	0.02635	-1.94	0.03378
VK055_3604	gor	glutathione-disulfide reductase	294.1	-4.51	0	-3.69	0
VK055_3088	purD	phosphoribosylamine--glycine ligase	291.4	-7.35	0	-7.17	0
VK055_3898	argG	argininosuccinate synthase	287.6	-2.21	0	-2.78	0
VK055_3026	uvrA	excinuclease ABC subunit A	287.5	-0.9	0.04606	-1.04	0.01663
VK055_3592	pqqL	insulinase family protease	279.8	-2.04	0.00941	-3.15	0
VK055_4273	lysA	diaminopimelate decarboxylase	279.2	-2.26	0.00294	-3.16	0
VK055_3849	sspA	stringent starvation protein A	276.9	-2.38	0.00941	-3.05	0.00503
VK055_4086	-	branched-chain amino acid transport system / permease component family protein	268.3	-2.34	0	-1.77	0.00276
VK055_2460	nadC	nicotinate-nucleotide diphosphorylase	265.1	-4.44	0	-4.16	0
VK055_3254	pfkA	6-phosphofructokinase	263.8	-4.56	0	-7.51	0
VK055_3142	tatC	twin arginine-targeting protein translocase TatC	261.3	-4.01	0	-3.55	0
VK055_3696	ompR	ompR	258.5	-7.19	0	-6.9	0.01196
VK055_3513	yibP	envC murein hydrolase	253.9	-4.38	0	-4.24	0
VK055_3163	uvrD	DNA helicase II	252.9	-1.82	0.00541	-2.36	0
VK055_1594	-	amino ABC transporter%2C permease%2C 3-TM region%2C His/Glu/Gln/Arg/opine family domain protein	252.3	-2.76	0.02958	-3.47	0.0105
VK055_2418	-	type II secretion system (T2SS)%2C N family protein	251.7	-3.78	0.00541	-3.58	0.00716
VK055_0137	dsbB	dsbBreduced	249.9	-6.07	0	-7.24	0
VK055_4601	nadB	L-aspartate oxidase	247.7	-3.47	0	-2.96	0
VK055_3823	-	hypothetical protein	240.7	-1.61	0	-1.63	0
VK055_1782	tolB	tol-Pal system beta propeller repeat protein TolB	236.6	-7.45	0	-7.29	0
VK055_1995	-	sugar (and other) transporter family protein	233.7	-3.1	0	-2.42	0.00716
VK055_3873	mlaE	mlaE	228.3	-5.44	0.00744	-5	0
VK055_4504	emrR	emrR transcriptional repressor MprA transcriptional repressor	223.8	-4.43	0	-6.02	0.00276
VK055_3502	-	putative lipopolysaccharide biosynthesis proteinWalW	217.3	-7.06	0	-7.04	0
VK055_4709	-	glutamate synthase%2C small subunit domain protein	215.7	-1.67	0.00541	-1.48	0.03268
VK055_4685	purN	phosphoribosylglycinamide formyltransferase	213.8	-5.21	0.00294	-5.04	0.00503
VK055_2493	leuA	2-isopropylmalate synthase	212.2	-5.79	0	-6.82	0
VK055_1196	trpB	tryptophan synthase%2C beta subunit	210.7	-7.13	0	-6.9	0
VK055_3141	rfaH	transcriptional activator RfaH	204.4	-7.1	0	-6.99	0
VK055_3822	cafA	ribonuclease G	195.8	-1.24	0.03354	-1.42	0.0218
VK055_5102	iroC	lipid A export permease/ATP-binding protein MsbA	193.8	-4.05	0	-4.35	0
VK055_2588	serB	phosphoserine phosphatase SerB	192.1	-6.83	0.00294	-7.31	0
VK055_3137	fre	NAD(P)H-flavin reductase	191.7	-4.23	0	-3.01	0.01196
VK055_2507	thiP	thiamine/thiamine pyrophosphate ABC transporter%2Cpermease protein	189.3	-2.55	0.03594	-2.55	0.04607
VK055_2570	thrC	threonine synthase	186.1	-3.11	0.00941	-3.52	0.00503
VK055_3086	purH	phosphoribosylaminoimidazolecarboxamide formyltransferase/IMP cyclohydrolase	182.4	-6.5	0	-5.91	0
VK055_2496	leuD	leuD	181.5	-6.88	0	-5.53	0
VK055_3549	-	ABC transporter family protein	178.8	-1.88	0.02635	-1.83	0.04383
VK055_3728	-	glutamine amidotransferase of anthranilate synthase/aminodeoxychorismate synthase family protein	177.8	-7.06	0.01659	-6.94	0.03166
VK055_1783	tolA	protein TolA	177.4	-6.95	0	-6.42	0
VK055_3303	-	DSBA-like thioredoxin domain protein	173.9	-7.23	0	-6.46	0
VK055_2794	pepA	pepA Transcriptional Repressor%2C Aminopeptidase A/I	172.4	-6.31	0	-6.84	0
VK055_1906	phyK	3-phytase	171.8	-2.33	0.03354	-2.65	0.02412
VK055_3499	-	glycosyl transferases group 1 family protein	171.8	-6.92	0	-6.74	0
VK055_2420	hrpB	ATP-dependent helicase HrpB	168.7	-2.18	0.04308	-2.9	0.00503
VK055_4619	purL	phosphoribosylformylglycinamidine synthase	167.8	-6.3	0	-6.35	0
VK055_1593	-	amino ABC transporter%2C permease%2C 3-TM region%2C His/Glu/Gln/Arg/opine family domain protein	167.6	-4.09	0.0325	-3.68	0.03268
VK055_4011	uppP	undecaprenyl-diphosphatase UppP	166.7	-4.46	0	-4.11	0
VK055_1195	-	indole-3-glycerol phosphate synthase / phosphoribosylanthranilate isomerase	166.2	-5.65	0	-6.33	0
VK055_3187	rfbB	dTDP-glucose 4%2C6-dehydratase	162.9	-1.71	0.03594	-2.41	0.00891
VK055_2534	carA	carA	160.4	-5.33	0	-5.34	0
VK055_3874	mlaD	mlaD	156.6	-4.44	0	-4.76	0.00276
VK055_2153	clpX	ATP-dependent Clp protease%2C ATP-binding subunit ClpX	155	-2.5	0	-4.74	0
VK055_4578	tyrA	tyrA	154.3	-6.75	0	-6.83	0
VK055_2215	phoR	phosphate regulon sensor kinase PhoR	152.1	-6.21	0	-6.16	0.00276
VK055_0991	manA	mannose-6-phosphate isomerase%2C class I	147.6	-6.52	0	-6.1	0
VK055_3872	mlaF	mlaF	146.3	-5.54	0	-6.18	0
VK055_3258	cpxA	sensory histidine kinase in two-component regulatory system with CpxR	146.3	-1.88	0.04487	-2.85	0
VK055_3061	-	phosphoglucose isomerase family protein	145.3	-4.29	0	-4.66	0
VK055_1197	trpA	tryptophan synthase%2C alpha subunit	144.9	-6.84	0	-5.92	0.01789
VK055_3504	-	O-Antigen ligase family protein	144.1	-6.29	0	-5.89	0
VK055_3301	polA	DNA polymerase I%2C 3' -- 5' polymerase%2C 5' -- 3' and 3' -- 5' exonuclease	142.5	-3.3	0	-4.5	0
VK055_2000	-	xylose isomerase-like TIM barrel family protein	133.2	-2.42	0.02823	-2.55	0.01663
VK055_5101	iroD	esterase family protein	130.9	-2.11	0.00294	-1.8	0.03268
VK055_3791	aroE	dehydroshikimate reductase	129.8	-5.82	0	-6.4	0
VK055_3231	ppc	ppc	126.9	-5.2	0	-4.78	0
VK055_4651	pbpC	penicillin-binding protein 1C	123.3	-2.13	0.00744	-2.51	0
VK055_1193	trpE	anthranilate synthase component I	122.5	-3.05	0	-6.17	0
VK055_1785	tolQ	protein TolQ	122.2	-3.48	0.00294	-2.98	0.02771
VK055_4135	serA	serA	119.9	-3.27	0.0371	-5.96	0
VK055_3143	tatB	twin arginine-targeting protein translocase TatB	116.8	-5.59	0.02722	-5.02	0.02302
VK055_4686	purM	phosphoribosylformylglycinamidine cyclo-ligase	116.3	-6.25	0	-6.33	0
VK055_1868	dacC	penicillin-binding protein 6	112.8	-2.82	0.01314	-3.49	0.00276
VK055_3092	hupA	DNA-binding protein HU-%26alpha	109	-4.94	0.00744	-5.71	0.0105
VK055_5044	hisD	hisD	105.4	-5.92	0.01985	-6.17	0.01927
VK055_3642	ftsX	putative protein insertion permease FtsX	104	-6.15	0	-6.14	0
VK055_5012	galF	regulatory protein GalF	104	-6.35	0	-4.93	0
VK055_5039	hisF	imidazole glycerol phosphate synthase%2C HisF subunit	103.1	-6.07	0	-5.89	0.00503
VK055_4701	purC	phosphoribosylaminoimidazolesuccinocarboxamide synthase	102.3	-6.34	0	-6.16	0
VK055_3188	-	nucleotide sugar dehydrogenase family protein	99.1	-4.33	0.00541	-3.6	0.00891
VK055_0496	slyA	transcriptional regulator slyA	97.6	-6.5	0.00541	-6	0.02533
VK055_3711	damX	cell division protein DamX	97.2	-4.49	0	-3.88	0.00276
VK055_4896	-	type I phosphodiesterase / nucleotide pyrophosphatase family protein	96.7	-5.93	0	-4.95	0
VK055_1194	trpD	anthranilate synthase component II	94.6	-6.1	0	-5.89	0
VK055_1366	ptsG	ptsG	94.3	-1.71	0.00541	-1.9	0.00276
VK055_4125	tkt3	transketolase	93.9	-2.32	0	-2.93	0
VK055_3505	-	putative glycosyltransferase	93.6	-5.91	0	-6.32	0
VK055_1336	tkt	transketolase	93.6	-2.06	0	-2.43	0
VK055_4811	purF	amidophosphoribosyltransferase	92.4	-5.93	0	-5.92	0
VK055_4025	tolC	tolC outer membrane channel	92.3	-5.76	0	-5.69	0
VK055_4579	pheA	pheA	92.1	-6.12	0	-6.02	0
VK055_1050	-	dicarboxylate transport family protein	91.7	-1.4	0.02823	-1.71	0.00891
VK055_4467	hypF	carbamoyltransferase HypF	91.6	-1.74	0.03594	-2.84	0
VK055_1802	gltA	citrate (Si)-synthase	90.9	-5.38	0	-4.27	0
VK055_2216	phoB	phosphate regulon transcriptional regulatory protein PhoB	90.7	-4.89	0.00294	-5.76	0
VK055_4658	yfgL	outer membrane assembly lipoprotein YfgL	88.8	-4.48	0	-4.32	0
VK055_1772	nadA	quinolinate synthetase complex%2C A subunit	88.5	-4.77	0	-5.36	0
VK055_3845	-	hypothetical protein	87.4	-4.47	0.00294	-5.54	0
VK055_4794	aroC	chorismate synthase	86	-6.11	0	-6.04	0
VK055_3257	cpxR	response regulator	84.5	-5.54	0	-3.99	0
VK055_3327	gidA	tRNA uridine 5-carboxymethylaminomethyl modification enzyme GidA	83.7	-4.07	0	-4.41	0
VK055_3713	rpe	ribulose-phosphate 3-epimerase	83	-5.68	0	-3.98	0
VK055_1549	serC	phosphoserine transaminase	82.4	-6.15	0	-5.79	0
VK055_4810	-	colicin V production family protein	79.4	-5.95	0	-4.84	0.00891
VK055_0122	pabB	aminodeoxychorismate synthase%2C component I	78.8	-4.6	0	-4.41	0
VK055_0297	ppsA	phosphoenolpyruvate synthase	76.7	-4.96	0	-5.58	0
VK055_5005	-	his Kinase A domain protein	75	-1.65	0.01985	-1.52	0.02533
VK055_4577	-	3-deoxy-7-phosphoheptulonate synthase	74.3	-3.08	0.02722	-3.18	0.0105
VK055_5042	hisB	hisB	73.2	-5.36	0.00541	-5.63	0
VK055_5014	wzi	capsule assembly Wzi family protein	66.7	-5.33	0	-5.18	0
VK055_5040	hisA	1-(5-phosphoribosyl)-5-[(5- phosphoribosylamino)methylideneamino]imidazole-4- carboxamide isomerase	64.2	-5.21	0.00294	-5.27	0.00716
VK055_1781	pal	peptidoglycan-associated lipoprotein	62.8	-5.28	0	-5.19	0
VK055_2084	copA	copper-translocating P-type ATPase	62.1	-2.91	0.01985	-3.44	0
VK055_1548	aroA	3-phosphoshikimate 1-carboxyvinyltransferase	61.2	-5.32	0	-5.24	0
VK055_4692	hda	dnaA regulatory inactivator Hda	60.1	-2.42	0.04209	-2.45	0.03268
VK055_5043	hisC	histidinol-phosphate transaminase	59.2	-5.56	0	-5	0
VK055_0140	fadR	fatty acid metabolism transcriptional regulator FadR	59.1	-4.56	0	-3.63	0
VK055_2911	genX	EF-P lysine aminoacylase GenX	58.5	-3.39	0	-3.21	0.00716
VK055_3357	trmE	tRNA modification GTPase TrmE	55.8	-3.81	0.00294	-5.08	0
VK055_3865	rpoN	RNA polymerase sigma-54 factor	55	-5.09	0	-4.03	0
VK055_1359	-	NADH dehydrogenase II	54.6	-2.04	0	-2.13	0
VK055_5045	hisG	ATP phosphoribosyltransferase	52.7	-4.34	0	-3.2	0
VK055_0102	-	putative structural transport element	50.6	-4.95	0.01837	-4.7	0.02412
VK055_0359	-	fecCD transport family protein	44.9	-2.43	0.01985	-2.78	0.00503
VK055_0072	ruvB	holliday junction DNA helicase RuvB	44.6	-4.45	0	-4.52	0
VK055_0103	-	tail-specific protease	42.8	-2.66	0.00744	-3.1	0
VK055_5015	wza	putative outer membrane lipoprotein Wza	40	-4.76	0	-4.52	0
VK055_4294	recC	exodeoxyribonuclease V%2C gamma subunit	39	-4.13	0	-4.57	0
VK055_3344	pstA	phosphate ABC transporter%2C permease protein PstA	37	-3.3	0.04095	-4.38	0
VK055_2887	purA	adenylosuccinate synthase	35.6	-4.24	0	-4.66	0
VK055_4485	recA	protein RecA	35.4	-4.29	0	-2.84	0.01663
VK055_1392	pyrC	dihydroorotase%2C homodimeric type	33.6	-2.33	0.00541	-2.4	0.01196
VK055_4805	truA	tRNA pseudouridine(38-40) synthase	32.5	-4.25	0	-4.32	0
VK055_2895	miaA	tRNA dimethylallyltransferase	25.9	-3.48	0.00941	-3.92	0.00891
VK055_5007	-	3-methyl-adenine DNA glycosylase II%2C inducible	25.3	-3.79	0.01985	-3.79	0.01347
VK055_4296	recB	exodeoxyribonuclease V%2C beta subunit	24.8	-3.14	0	-2.97	0
VK055_4748	-	PTS enzyme I	24.1	-3.24	0	-4.11	0
VK055_3710	aroB	3-dehydroquinate synthase	23.7	-4.13	0	-3.55	0.03753
VK055_3398	-	helix-turn-helix family protein	23.2	-4.35	0.02635	-4.49	0.00276
VK055_0674	pqqF	coenzyme PQQ biosynthesis protein PqqF	23	-2.51	0.00294	-2.15	0.00891
VK055_3166	-	hypothetical protein	21.4	-3.42	0.02722	-2.93	0.04839
VK055_4312	-	putative propanediol utilization protein	20.6	-4.13	0.01314	-3.92	0.0473
VK055_0270	-	tonB protein energy transducer	19.3	-3.42	0	-3.47	0
VK055_3165	xerC	tyrosine recombinase XerC	19	-3.91	0.01488	-3.76	0.0218
VK055_3336	atpD	ATP synthase F1%2C beta subunit	18.2	-2.35	0	-3.53	0
VK055_3709	-	shikimate kinase family protein	18.1	-3.54	0	-4.16	0
VK055_0071	ruvA	holliday junction DNA helicase RuvA	17.7	-3.77	0.00541	-3.49	0.03753
VK055_3333	atpH	ATP synthase F1%2C delta subunit	17.5	-2.82	0.00744	-3.75	0
VK055_1951	betI	transcriptional repressor BetI	14.9	-3.41	0	-3.7	0
VK055_3463	tpiA2	triose-phosphate isomerase	14.2	-2.48	0.01314	-3.6	0
VK055_0751	fruA	PTS system%2C fructose subfamily%2C IIA component domain protein	14.1	-3.48	0.02493	-3.56	0.0105
VK055_4665	guaB	inosine-5'-monophosphate dehydrogenase	11.5	-2.6	0.00941	-2.47	0.01347
VK055_3501	-	putative lipopolysaccharide heptosyltransferase III	11.3	-3.12	0	-2.97	0
VK055_1870	lipB	lipoyl(octanoyl) transferase	10.4	-2.7	0.00294	-2.69	0
VK055_3848	rpsI	30S ribosomal subunit protein S9	8.7	-3.02	0	-3.16	0
VK055_2445	acnB	aconitate hydratase 2	8.6	-1.81	0.03111	-2.78	0
VK055_1563	ftsK	essential cell division protein FtsK	8.4	-2.44	0	-2.15	0
VK055_3346	phoU	phosphate transport system regulatory protein PhoU	7.8	-1.79	0.03991	-1.92	0.01927
VK055_4984	xylB3	xylulokinase	7.1	-2.46	0.00541	-2.46	0.00503
VK055_0250	galU	UTP-glucose-1-phosphate uridylyltransferase	7.1	-2.49	0	-2.73	0
VK055_2919	efp	translation elongation factor P	6.9	-2.52	0	-2.13	0.01196
VK055_5027	manC	mannose-1-phosphate guanylyltransferase/mannose-6-phosphate isomerase	6.8	-1.98	0.01139	-1.74	0.02771
VK055_5028	manB	phosphoglucomutase/phosphomannomutase%2C C-terminal domain protein	6.7	-2.3	0	-1.83	0.01196
VK055_2560	dnaK	chaperone protein DnaK	6.5	-2.65	0	-2.33	0
VK055_3962	-	branched-chain amino acid transport system / permease component family protein	5.8	-2.09	0.0438	-2.35	0
VK055_4638	iscR	iscR transcriptional regulator IscR transcriptional dual regulator	5.4	-2.33	0.00294	-2.44	0
VK055_0958	-	putative aTP-binding component of a transport system	3.2	-2.07	0	-1.81	0.00716
VK055_2452	aceE	pyruvate dehydrogenase (acetyl-transferring)%2C homodimeric type	2.6	-1.32	0	-1.23	0
VK055_3246	priA	primosomal protein N'	2.6	-0.9	0.00294	-0.91	0.01511
VK055_3746	dsrH	sulfur relay protein TusB/DsrH	2.5	-1.57	0.01314	-1.65	0.00503
VK055_2092	hemH	ferrochelatase	2.5	-1.15	0.00294	-1.18	0
VK055_3890	folP	dihydropteroate synthase	2.5	-1.57	0	-1.4	0
VK055_5025	wcaJ	undecaprenyl-phosphate glucose phosphotransferase	2.4	-1.34	0.02166	-1.29	0.01789
VK055_5022	wzx	polysaccharide biosynthesis family protein	2.3	-1.23	0.00294	-1.33	0
VK055_5019	-	glycosyl transferases group 1 family protein	2.1	-1.38	0	-1.21	0.02533
VK055_4012	cca	tRNA nucleotidyltransferase	1.9	-1.09	0	-1.27	0
VK055_5030	-	polysaccharide biosynthesis family protein	1.8	-0.97	0	-1.04	0.00276
VK055_3507	rfaF	lipopolysaccharide heptosyltransferase II	1.7	-0.97	0.00541	-0.89	0.01347
VK055_3145	ubiB	2-polyprenylphenol 6-hydroxylase	1.7	-0.86	0	-0.66	0.0206
VK055_0113	-	hypothetical protein	1.6	-1.23	0.03594	-1.19	0.02302
VK055_2396	hemL	glutamate-1-semialdehyde-2%2C1-aminomutase	1.6	-1.09	0.01488	-0.99	0.02302
VK055_4603	rpoE	RNA polymerase sigma factor RpoE	1.4	-0.89	0.02823	-1.17	0
VK055_4390	pyrG	CTP synthase	1.3	-0.6	0.04487	-0.66	0.04165
VK055_1375	fabD	malonyl CoA-acyl carrier protein transacylase	1.3	-0.75	0.04095	-0.92	0.00276
VK055_0276	thrS	threonine--tRNA ligase	1.2	-0.83	0	-0.62	0.0105
VK055_4037	parC	DNA topoisomerase IV%2C A subunit	1.2	-0.68	0.02493	-0.77	0
VK055_2185	thiL	thiamine-monophosphate kinase	1.1	-0.75	0.02166	-0.72	0.0407
VK055_2476	murC	UDP-N-acetylmuramate--alanine ligase	1	-0.61	0.02823	-0.59	0.03864
VK055_3113	rplA	ribosomal protein L1	0.9	-0.73	0.01659	-0.79	0.0206
VK055_4038	-	1-acylglycerol-3-phosphate O-acyltransferases domain protein	0.9	-0.61	0.01837	-0.78	0
VK055_2065	cysS	cysteine--tRNA ligase	0.9	-0.71	0	-0.71	0.00276
VK055_1369	tmk	thymidylate kinase	0.9	-0.65	0.03354	-0.83	0
VK055_2484	ftsI2	essential cell division FtsI%3B penicillin-bindingprotein 3	0.8	-0.4	0.03811	-0.44	0.02658

## Sheet: Table S4. Up in both sedatives
Locus_Tag	Gene	Description	Input Counts	log2FC_Propofol	Adj_p_Propofol	log2FC_KX	Adj_p_KX
VK055_0265	cls	cardiolipin synthase	187.9	3.71	0	2.65	0.00891
VK055_2106	acrB	acrB RND-type permease	169	1.61	0.0438	1.8	0.02412

## Sheet: Table S5. Primer list
Name	Sequence (5’-3’)	Construct/Purpose1
wza_for	TCAATTAACAAGGCATTCCC	∆VK055_5015::kan (V)
wza_rev	CATTGTCTTACCTCGTGCTT	∆VK055_5015::kan (V)
Tn5pr_for	ggatttgaacgttgcgaAGCAACGGCCCGGAGGGT	Transposon-specific primer (V)
P7	AAGCAGAAGACGGCATACGA	∆VK055_4268::kan (V)
4628_up	TCATCGACCACATAAACTGG	∆VK055_4268::kan (V)
1993_KO_for	CGCTGCCCGGCAGAAAGGCGAGCATATTAGCGAAAACAGGTTTGTCATCAGTCTCAAGGAATGCCTATGtgtgtaggctggagctgcttc	∆VK055_1993::kan (P)
1993_KO_rev	CGCGACTGAGCGCGGCCTGAGTGGTTAGCGTTCTCAACGCGAGCTTATTTTTTCTCCACCTGCCCGTTGGAcatatgaatatcctcctta	∆VK055_1993::kan (P)
1993_ver_down	CCTTTTTAACGTCCACATGC	∆VK055_1993::kan (V)
1993_ver_up	AAAGGCGAGCATATTAGCG	∆VK055_1993::kan (V)
3462_KO_for	AGTTCTGGCGTTTACCTGTCTTACCTGTCGTCGTATTCTTGCTGAAAAAAACGACAGGAGACAGGCATGtgtgtaggctggagctgcttc	∆VK055_3462::kan (P)
3462_KO_rev	GGGAGCCCGGCCTAGCACAGCGCAAGCCGGGCTTTCTTTTGCCGTTACAGTTTCCCCAACAGCTGGTTGGAcatatgaatatcctcctta	∆VK055_3462::kan (P)
3462_ver_for	GAACATATGGGACGCTTCG	∆VK055_3462::kan (V)
3462_ver_rev	AGCGTAATTCGCTTTTCCC	∆VK055_3462::kan (V)
1930_KO_for	CGGTATTTACCTTATTGCATTGTTGATTCAGGAGTCCCGCAAAAAATGAGTGCTGTCCCCTCCCGTTTGtgtgtaggctggagctgcttc	∆VK055_1930::kan (P)
1930_KO_rev	CAGGTAGCCCGGCTCAGCGTAGCGCAAGCCGGGGAAAGAGGAGATTACCGGCGGCCCAGCGGGACGTTGGAcatatgaatatcctcctta	∆VK055_1930::kan (P)
1930_ver_up	ATCTCATTTATCGCGCTGG	∆VK055_1930::kan (V)
1930_ver_down	ATTCTGGGGTAACGGTTGA	∆VK055_1930::kan (V)
3638_KO_up	AAAGTGGCCGGACAGGTCGCCTACCGTCTTTACCAACGTGAGGCCCAAGGAGAGCACCATGCTGATTAA tgtgtaggctggagctgcttc	∆VK055_3638::kan (P)
3638_KO_down	GGGCACAGCGTTCGTGGCGTTTACGCCCGATCCCTGAGCCCTTTTCAGGACTATTTTTTCAGCGTCGCCTTcatatgaatatcctcctta	∆VK055_3638::kan (P)
3638_ver_down	GCAGTGAGATGCGCTATG	∆VK055_3638::kan (V)
3638_ver_up	AAGTCGAAAACGGCTTACC	∆VK055_3638::kan (V)
3875_KO_for	GCAGAAGGTCATACTGACGCGACGCCGGCAGCCGGCACGACGCATTAATTTCAGGAGAAATACGATATGtgtgtaggctggagctgcttc	∆VK055_3875::kan (P)
3875_KO_rev	CGCCAGCGTCTCGCCCTCGCGAGTCCAGCTCAGCTGCCCGCTCATTATTTTTTCTGTTCCAGGGTGTTGGAcatatgaatatcctcctta	∆VK055_3875::kan (P)
3875_ver_up	CACGACGCATTAATTTCAGG	∆VK055_3875::kan (V)
3875_ver_down	CACAAAATGCACTAACAGCG	∆VK055_3875::kan (V)
0094_KO_for	GCCAGAGGATTAAGCTTGTCAGTGGCTCGCTTTAAAATAGGGGGAAATCACAACGAGGTGTTTATCGTGtgtgtaggctggagctgcttc	∆VK055_0094::kan (P)
0094_KO_rev	TAAGCAAACGCCATGTTGTAATTCGGCTTCACCGACAGCGCAATTTAGTCACCGGCATGCCGCTGGTTGGAcatatgaatatcctcctta	∆VK055_0094::kan (P)
0094_ver_down	AAACGCCATGTTGTAATTCG	∆VK055_0094::kan (V)
0094_ver_up	CAAATATAGTCCGCCAGAGG	∆VK055_0094::kan (V)
4323_KO_for	GCTCCGCACTATAGCGCAAGTTATGATACGGTAAGCAACCGGTTACGCGATTAAGACAGGAACCCCATGtgtgtaggctggagctgcttc	∆VK055_4623::kan (P)
4323_KO_rev	GTAAGCGCAGCGCCACCCGGCAATACTGCAGCGAGCGGCGAGCGTTAAATCGCCGCGTCGTCTTCGTTGGAcatatgaatatcctcctta	∆VK055_4623::kan (P)
4623_ver_up	TCAGTTTGAGCTGAACTACC	∆VK055_4623::kan (V)
4623_ver_down	ATGCAGTATTATCTCTGCGG	∆VK055_4623::kan (V)
1398_KO_for	TAAACGGCGGGCATGATATAGCAAAGCTAATTAATTTACATCCCTACATTTTACGCTACATTTCTCTCAtgtgtaggctggagctgcttc	∆VK055_1398::kan (P)
1398_KO_rev	AGGCCGATACCCAGCCACAGCAGCCAATAGCGCGGATGCAACAGCGCCGGAGAAAATTTAGGCAAATGAGTcatatgaatatcctcctta	∆VK055_1398::kan (P)
1398_ver_up	CAGATAGATGCGGCCAAAG	∆VK055_1398::kan (V)
1398_ver_down	AAGTTCATCACCACCATTCG	∆VK055_1398::kan (V)
AD_254	CCAGATCAATTCGCCTGCAGAC	pAD12 (P)
AD_255	TTGGTCCCACAGAATGAGCATCA	pAD12 (P)
AD_191	CTGGGTGTAGCGTCGTAAGCT	pAD12 (V)
AD_192	CAGCCGGAACACGGCG	pAD12 (V)
DAT_535	GGTACCTTTCTCCTCTTTAATTAATTC	pAD12b (P)
DAT_536	TAAAAACGACCTCCTGGATTTGC	pAD12b (P)
AD_258	TAAAAACGACCTCCTGGATTTG	pAD14/16/18 (P)
AD_259	GGTACCTTTCTCCTCTTTAATTAATTC	pAD14/16/18 (P)
AD_264	ttaaagaggagaaaggtaccGAAAAAGTGGCCGGACAG	pAD14 (P)
AD_265	aatccaggaggtcgtttttaCTATTTTTTCAGCGTCGCC	pAD14 (P)
AD_272	ttaaagaggagaaaggtaccAGTTATGATACGGTAAGCAACC	pAD16 (P)
AD_273	aatccaggaggtcgtttttaTTAAATCGCCGCGTCGTC	pAD16 (P)
AD_276	ttaaagaggagaaaggtaccAGGCCGAGGCAGAAGGTC	pAD18 (P)
AD_277	aatccaggaggtcgtttttaTTATTTTTTCTGTTCCAGGGTGATCGG	pAD18 (P)
DAT_529	GAAATCCAACATCGAAGAGGTTCG	attTn7 site (V)
DAT_530	CACTCTCCCGACCTGTCATAAAAC	attTn7 site (V)
1 Primers used for PCR during construction (P), or for verification by PCR and/or Sanger sequencing to verify insertion/orientation.
